# Supplementary material for: Single-cell profiling unveils nephritis-related circulating immunological signatures in systemic lupus erythematosus patients
Source: Commun Biol. 2026 Jan 5;9:155. doi: 10.1038/s42003-025-09431-8 (PMC12868680; doi:10.1038/s42003-025-09431-8)
Supplement: Supplementary file 3 — Supplementary Data 1-9 [file 42003_2025_9431_MOESM3_ESM.xlsx]

## Sheet: Supplementary Data 1
Marker genes for all identified cell clusters
	gene	p_val	avg_log2FC	pct.1	pct.2	p_val_adj	cluster
1	IGHA1	0	1.89471	0.4	0.02	0	Memory B
2	IGKC	0	1.84106	0.569	0.128	0	Memory B
3	MS4A1	0	1.83068	0.942	0.21	0	Memory B
4	JCHAIN	0	1.74197	0.402	0.065	0	Memory B
5	LINC01781	0	1.7222	0.357	0.016	0	Memory B
6	BANK1	0	1.70734	0.75	0.151	0	Memory B
7	HLA-DRA	0	1.67849	0.988	0.467	0	Memory B
8	CD74	0	1.63679	1	0.883	0	Memory B
9	CD79A	0	1.60602	0.959	0.24	0	Memory B
10	HLA-DQA1	0	1.59327	0.87	0.262	0	Memory B
11	HLA-DPB1	0	1.53284	0.974	0.556	0	Memory B
12	HLA-DPA1	0	1.53116	0.965	0.547	0	Memory B
13	HLA-DQB1	0	1.50922	0.903	0.344	0	Memory B
14	RALGPS2	0	1.41785	0.673	0.169	0	Memory B
15	BLK	0	1.39558	0.501	0.074	0	Memory B
16	IGHG2	0	1.38227	0.331	0.013	0	Memory B
17	SPIB	0	1.32638	0.516	0.086	0	Memory B
18	TNFRSF13B	0	1.23534	0.352	0.011	0	Memory B
19	HLA-DRB1	0	1.22431	0.975	0.518	0	Memory B
20	POU2AF1	0	1.20324	0.425	0.061	0	Memory B
21	AIM2	0	1.19982	0.335	0.014	0	Memory B
22	HLA-DRB5	0	1.1872	0.836	0.416	0	Memory B
23	SCIMP	0	1.1361	0.382	0.088	0	Memory B
24	LINC00926	0	1.13585	0.622	0.149	0	Memory B
25	CD79B	0	1.10975	0.72	0.221	0	Memory B
26	CD24	0	1.10649	0.39	0.06	0	Memory B
27	CPNE5	0	1.0937	0.333	0.034	0	Memory B
28	TCF4	0	1.07199	0.411	0.09	0	Memory B
29	CD37	0	1.05222	0.982	0.89	0	Memory B
30	HLA-DMA	0	1.03563	0.721	0.327	0	Memory B
31	CD82	0	1.02025	0.464	0.172	0	Memory B
32	SYNGR2	0	1.01447	0.681	0.426	0	Memory B
33	HLA-DQA2	0	0.996251	0.321	0.125	0	Memory B
34	ADAM28	0	0.98178	0.379	0.081	0	Memory B
35	SWAP70	0	0.976036	0.477	0.139	0	Memory B
36	VPREB3	0	0.970401	0.451	0.114	0	Memory B
37	GNG7	0	0.957835	0.371	0.073	0	Memory B
38	CXXC5	0	0.955236	0.452	0.144	0	Memory B
39	COBLL1	0	0.954445	0.323	0.047	0	Memory B
40	PDLIM1	0	0.951242	0.447	0.114	0	Memory B
41	CCDC50	0	0.946066	0.341	0.087	0	Memory B
42	TNFRSF13C	0	0.884363	0.344	0.069	0	Memory B
43	EZR	0	0.879322	0.725	0.522	0	Memory B
44	P2RX5	0	0.877245	0.401	0.118	0	Memory B
45	FCRLA	0	0.869816	0.419	0.105	0	Memory B
46	MEF2C	0	0.869708	0.573	0.229	0	Memory B
47	UBE2J1	0	0.857542	0.477	0.26	0	Memory B
48	RPS26	0	0.842694	0.977	0.946	0	Memory B
49	MT-ND4L	0	0.833426	0.927	0.873	0	Memory B
50	LY86	0	0.82926	0.436	0.167	0	Memory B
51	PALM2-AKAP2	0	0.822291	0.354	0.105	0	Memory B
52	SYPL1	0	0.812988	0.488	0.246	0	Memory B
53	CHCHD10	0	0.811862	0.595	0.391	0	Memory B
54	HLA-DMB	0	0.809662	0.498	0.215	0	Memory B
55	CRIP1	0	0.805166	0.757	0.65	0	Memory B
56	CD40	0	0.804192	0.352	0.092	0	Memory B
57	SNX2	0	0.803423	0.586	0.327	0	Memory B
58	SMARCB1	0	0.796907	0.441	0.221	0	Memory B
59	CD52	0	0.780603	0.982	0.888	0	Memory B
60	SEL1L3	0	0.765565	0.326	0.112	0	Memory B
61	IRF8	0	0.761345	0.39	0.145	0	Memory B
62	GPR183	0	0.75969	0.37	0.163	0	Memory B
63	MT-CO2	0	0.757762	0.992	0.981	0	Memory B
64	SP140	0	0.750287	0.413	0.196	0	Memory B
65	BLNK	0	0.741894	0.316	0.071	0	Memory B
66	CD19	0	0.739038	0.373	0.096	0	Memory B
67	TMEM154	0	0.723159	0.369	0.162	0	Memory B
68	MT-ND3	0	0.722568	0.966	0.926	0	Memory B
69	HERPUD1	0	0.702313	0.495	0.32	0	Memory B
70	HLA-DOB	0	0.700118	0.331	0.086	0	Memory B
71	EAF2	0	0.699331	0.361	0.127	0	Memory B
72	UVRAG	0	0.681701	0.419	0.219	0	Memory B
73	45717	0	0.67968	0.362	0.152	0	Memory B
74	PTPRCAP	0	0.670438	0.505	0.351	0	Memory B
75	LTB	0	0.670178	0.931	0.68	0	Memory B
76	TCEA1	0	0.667138	0.626	0.479	0	Memory B
77	AFF3	0	0.653032	0.437	0.15	0	Memory B
78	HVCN1	0	0.64331	0.462	0.213	0	Memory B
79	CAPG	0	0.642919	0.473	0.234	0	Memory B
80	ODC1	0	0.636485	0.365	0.198	0	Memory B
81	AC004687.1	0	0.636162	0.331	0.186	0	Memory B
82	NIBAN3	0	0.6353	0.398	0.125	0	Memory B
83	IGHM	0	0.622242	0.392	0.181	0	Memory B
84	TSPAN3	0	0.612842	0.347	0.142	0	Memory B
85	MBD4	0	0.599642	0.401	0.237	0	Memory B
86	CTSH	0	0.589481	0.385	0.188	0	Memory B
87	SP110	0	0.58677	0.577	0.438	0	Memory B
88	IL7R	0	1.81202	0.943	0.336	0	CD4 memory T
89	AQP3	0	1.42477	0.609	0.144	0	CD4 memory T
90	JUNB	0	1.24611	0.92	0.753	0	CD4 memory T
91	IL32	0	1.17345	0.989	0.508	0	CD4 memory T
92	ITGB1	0	1.08116	0.668	0.301	0	CD4 memory T
93	LTB	0	1.04693	0.978	0.664	0	CD4 memory T
94	TNFAIP3	0	0.961101	0.631	0.315	0	CD4 memory T
95	ANXA1	0	0.945751	0.793	0.42	0	CD4 memory T
96	INPP4B	0	0.938434	0.494	0.138	0	CD4 memory T
97	TRADD	0	0.92668	0.534	0.2	0	CD4 memory T
98	CRIP1	0	0.924947	0.927	0.625	0	CD4 memory T
99	MAL	0	0.91908	0.56	0.191	0	CD4 memory T
100	LDHB	0	0.899529	0.92	0.596	0	CD4 memory T
101	CRIP2	0	0.883233	0.313	0.047	0	CD4 memory T
102	FLT3LG	0	0.874241	0.685	0.304	0	CD4 memory T
103	ZFP36L2	0	0.87311	0.936	0.749	0	CD4 memory T
104	GSTK1	0	0.861821	0.88	0.619	0	CD4 memory T
105	DNAJB1	0	0.834142	0.664	0.349	0	CD4 memory T
106	TRAT1	0	0.826731	0.455	0.137	0	CD4 memory T
107	PBXIP1	0	0.821968	0.56	0.233	0	CD4 memory T
108	GATA3	0	0.821621	0.379	0.113	0	CD4 memory T
109	CD3E	0	0.812523	0.963	0.482	0	CD4 memory T
110	LIME1	0	0.810859	0.76	0.377	0	CD4 memory T
111	SPOCK2	0	0.805038	0.696	0.324	0	CD4 memory T
112	TCF7	0	0.79961	0.763	0.336	0	CD4 memory T
113	ITM2A	0	0.796138	0.538	0.229	0	CD4 memory T
114	CD5	0	0.784854	0.48	0.181	0	CD4 memory T
115	CD2	0	0.768765	0.646	0.278	0	CD4 memory T
116	ARHGAP15	0	0.765514	0.661	0.36	0	CD4 memory T
117	TTC39C	0	0.744072	0.5	0.219	0	CD4 memory T
118	GPR183	0	0.737165	0.432	0.146	0	CD4 memory T
119	CD6	0	0.719804	0.527	0.229	0	CD4 memory T
120	SOCS3	0	0.714455	0.329	0.099	0	CD4 memory T
121	NOSIP	0	0.700418	0.72	0.419	0	CD4 memory T
122	PAG1	0	0.687008	0.421	0.173	0	CD4 memory T
123	DDIT4	0	0.678847	0.437	0.228	0	CD4 memory T
124	KLRB1	0	0.67091	0.39	0.142	0	CD4 memory T
125	CD3D	0	0.668464	0.827	0.393	0	CD4 memory T
126	CD28	0	0.656482	0.309	0.07	0	CD4 memory T
127	RCAN3	0	0.655144	0.518	0.223	0	CD4 memory T
128	TC2N	0	0.654858	0.514	0.216	0	CD4 memory T
129	RORA	0	0.654511	0.456	0.185	0	CD4 memory T
130	PTGER2	0	0.647674	0.374	0.169	0	CD4 memory T
131	PIM1	0	0.645458	0.53	0.304	0	CD4 memory T
132	PCED1B-AS1	0	0.634148	0.839	0.515	0	CD4 memory T
133	RGCC	0	0.618305	0.302	0.111	0	CD4 memory T
134	IFITM1	0	0.615972	0.983	0.749	0	CD4 memory T
135	CD3G	0	0.615518	0.706	0.337	0	CD4 memory T
136	PLSCR3	0	0.615306	0.523	0.27	0	CD4 memory T
137	LEPROTL1	0	0.611418	0.694	0.395	0	CD4 memory T
138	SLC2A3	0	0.609292	0.52	0.301	0	CD4 memory T
139	CORO1B	0	0.60666	0.468	0.249	0	CD4 memory T
140	ETS1	0	0.599642	0.785	0.496	0	CD4 memory T
141	ERN1	0	0.59903	0.328	0.114	0	CD4 memory T
142	BCL11B	0	0.596658	0.484	0.223	0	CD4 memory T
143	KLF2	0	0.592651	0.92	0.75	0	CD4 memory T
144	FXYD5	0	0.592034	0.965	0.864	0	CD4 memory T
145	GIMAP5	0	0.587811	0.568	0.3	0	CD4 memory T
146	TLE5	0	0.586286	0.94	0.732	0	CD4 memory T
147	S100A8	0	4.6365	0.995	0.228	0	Classical monocyte
148	S100A9	0	4.3976	0.996	0.254	0	Classical monocyte
149	LYZ	0	3.67027	0.997	0.222	0	Classical monocyte
150	S100A12	0	3.52009	0.896	0.076	0	Classical monocyte
151	VCAN	0	3.19776	0.936	0.093	0	Classical monocyte
152	CST3	0	3.10605	0.99	0.141	0	Classical monocyte
153	FCN1	0	3.03503	0.964	0.099	0	Classical monocyte
154	MNDA	0	2.81016	0.93	0.117	0	Classical monocyte
155	TYROBP	0	2.75063	0.99	0.219	0	Classical monocyte
156	IFI30	0	2.71768	0.986	0.223	0	Classical monocyte
157	S100A6	0	2.66801	0.999	0.798	0	Classical monocyte
158	TYMP	0	2.49111	0.927	0.208	0	Classical monocyte
159	CD14	0	2.478	0.835	0.074	0	Classical monocyte
160	LST1	0	2.40905	0.936	0.159	0	Classical monocyte
161	AIF1	0	2.39279	0.956	0.222	0	Classical monocyte
162	LGALS1	0	2.39085	0.967	0.337	0	Classical monocyte
163	CEBPD	0	2.3699	0.844	0.122	0	Classical monocyte
164	FCER1G	0	2.36489	0.964	0.184	0	Classical monocyte
165	CTSS	0	2.34691	0.979	0.426	0	Classical monocyte
166	S100A11	0	2.32614	0.977	0.442	0	Classical monocyte
167	CSTA	0	2.29898	0.816	0.071	0	Classical monocyte
168	GRN	0	2.29131	0.89	0.195	0	Classical monocyte
169	MS4A6A	0	2.28954	0.834	0.078	0	Classical monocyte
170	TSPO	0	2.25305	0.936	0.457	0	Classical monocyte
171	PSAP	0	2.23785	0.986	0.526	0	Classical monocyte
172	SPI1	0	2.21202	0.914	0.171	0	Classical monocyte
173	FTL	0	2.11761	1	0.986	0	Classical monocyte
174	SERPINA1	0	2.11434	0.853	0.087	0	Classical monocyte
175	CSF3R	0	2.076	0.758	0.068	0	Classical monocyte
176	BRI3	0	2.06885	0.888	0.279	0	Classical monocyte
177	TKT	0	2.05267	0.898	0.363	0	Classical monocyte
178	TNFAIP2	0	2.04558	0.785	0.076	0	Classical monocyte
179	NEAT1	0	2.0147	0.947	0.42	0	Classical monocyte
180	S100A4	0	2.01251	0.998	0.706	0	Classical monocyte
181	NCF2	0	2.00626	0.768	0.085	0	Classical monocyte
182	FPR1	0	1.99706	0.738	0.067	0	Classical monocyte
183	CFD	0	1.97554	0.757	0.084	0	Classical monocyte
184	TALDO1	0	1.96315	0.887	0.346	0	Classical monocyte
185	CYBB	0	1.94075	0.846	0.183	0	Classical monocyte
186	CD68	0	1.92905	0.775	0.096	0	Classical monocyte
187	LGALS3	0	1.86796	0.79	0.142	0	Classical monocyte
188	BLVRB	0	1.85755	0.733	0.108	0	Classical monocyte
189	CD302	0	1.84982	0.697	0.066	0	Classical monocyte
190	PLBD1	0	1.84886	0.608	0.046	0	Classical monocyte
191	COTL1	0	1.83503	0.973	0.539	0	Classical monocyte
192	PYCARD	0	1.79219	0.858	0.285	0	Classical monocyte
193	CTSD	0	1.78487	0.857	0.357	0	Classical monocyte
194	APLP2	0	1.77218	0.782	0.196	0	Classical monocyte
195	GAPDH	0	1.77025	0.988	0.867	0	Classical monocyte
196	CFP	0	1.76958	0.702	0.095	0	Classical monocyte
197	RBP7	0	1.75298	0.575	0.039	0	Classical monocyte
198	AC020656.1	0	1.75232	0.574	0.046	0	Classical monocyte
199	PGD	0	1.73717	0.725	0.149	0	Classical monocyte
200	RNF130	0	1.72619	0.765	0.156	0	Classical monocyte
201	NCF1	0	1.72024	0.895	0.356	0	Classical monocyte
202	CDA	0	1.71824	0.595	0.04	0	Classical monocyte
203	CLEC12A	0	1.71139	0.629	0.059	0	Classical monocyte
204	FGL2	0	1.71021	0.735	0.114	0	Classical monocyte
205	TNFSF13B	0	1.68033	0.663	0.082	0	Classical monocyte
206	CD36	0	1.66616	0.594	0.053	0	Classical monocyte
207	SAT1	0	1.66496	0.933	0.496	0	Classical monocyte
208	MPEG1	0	1.60406	0.667	0.092	0	Classical monocyte
209	SLC11A1	0	1.59101	0.593	0.063	0	Classical monocyte
210	FTH1	0	1.58749	1	0.987	0	Classical monocyte
211	CTSZ	0	1.58334	0.761	0.207	0	Classical monocyte
212	FCGRT	0	1.57768	0.731	0.171	0	Classical monocyte
213	S100A10	0	1.57186	0.956	0.676	0	Classical monocyte
214	LRP1	0	1.5713	0.611	0.064	0	Classical monocyte
215	VIM	0	1.55735	0.994	0.833	0	Classical monocyte
216	SOD2	0	1.55453	0.684	0.252	0	Classical monocyte
217	IFITM3	0	1.55118	0.861	0.502	0	Classical monocyte
218	ANXA2	0	1.53561	0.847	0.357	0	Classical monocyte
219	AP1S2	0	1.53426	0.749	0.224	0	Classical monocyte
220	IGSF6	0	1.5201	0.596	0.065	0	Classical monocyte
221	GABARAP	0	1.50866	0.966	0.784	0	Classical monocyte
222	CAPG	0	1.50765	0.736	0.204	0	Classical monocyte
223	ALDH2	0	1.4955	0.574	0.062	0	Classical monocyte
224	CTSB	0	1.49282	0.718	0.191	0	Classical monocyte
225	GSTP1	0	1.48257	0.91	0.537	0	Classical monocyte
226	CLEC7A	0	1.47993	0.586	0.063	0	Classical monocyte
227	ALDOA	0	1.47242	0.859	0.486	0	Classical monocyte
228	LGALS2	0	1.46172	0.484	0.062	0	Classical monocyte
229	PRAM1	0	1.45989	0.557	0.05	0	Classical monocyte
230	STXBP2	0	1.45177	0.731	0.27	0	Classical monocyte
231	TIMP2	0	1.44999	0.588	0.07	0	Classical monocyte
232	AGTRAP	0	1.43432	0.695	0.184	0	Classical monocyte
233	LILRA5	0	1.43187	0.544	0.055	0	Classical monocyte
234	ANXA5	0	1.42776	0.812	0.31	0	Classical monocyte
235	HCK	0	1.427	0.642	0.101	0	Classical monocyte
236	HK3	0	1.4144	0.53	0.044	0	Classical monocyte
237	JAML	0	1.41087	0.625	0.127	0	Classical monocyte
238	LRRK2	0	1.40416	0.528	0.066	0	Classical monocyte
239	DUSP6	0	1.3972	0.549	0.077	0	Classical monocyte
240	GCA	0	1.39475	0.598	0.12	0	Classical monocyte
241	NAIP	0	1.37718	0.548	0.076	0	Classical monocyte
242	LILRB2	0	1.37054	0.583	0.07	0	Classical monocyte
243	CDC42EP3	0	1.36843	0.621	0.195	0	Classical monocyte
244	RAB31	0	1.36737	0.589	0.086	0	Classical monocyte
245	ZYX	0	1.36696	0.827	0.397	0	Classical monocyte
246	PTPRE	0	1.36518	0.645	0.152	0	Classical monocyte
247	ITGB2	0	1.36183	0.965	0.632	0	Classical monocyte
248	KCTD12	0	1.33524	0.511	0.053	0	Classical monocyte
249	RAB32	0	1.33436	0.538	0.051	0	Classical monocyte
250	C19orf38	0	1.32859	0.54	0.059	0	Classical monocyte
251	OAZ1	0	1.31667	0.976	0.877	0	Classical monocyte
252	RETN	0	1.31651	0.331	0.024	0	Classical monocyte
253	DMXL2	0	1.30225	0.495	0.059	0	Classical monocyte
254	CPVL	0	1.30132	0.534	0.064	0	Classical monocyte
255	VSIR	0	1.29792	0.795	0.361	0	Classical monocyte
256	FGR	0	1.29508	0.718	0.204	0	Classical monocyte
257	PILRA	0	1.29475	0.526	0.058	0	Classical monocyte
258	RGS2	0	1.29469	0.522	0.107	0	Classical monocyte
259	IL17RA	0	1.2923	0.605	0.164	0	Classical monocyte
260	SERPINB1	0	1.29025	0.772	0.374	0	Classical monocyte
261	MYO1F	0	1.28453	0.726	0.247	0	Classical monocyte
262	AP2S1	0	1.28436	0.767	0.317	0	Classical monocyte
263	PKM	0	1.28424	0.85	0.535	0	Classical monocyte
264	TMEM176B	0	1.28185	0.351	0.036	0	Classical monocyte
265	RAC1	0	1.27668	0.852	0.466	0	Classical monocyte
266	TGFBI	0	1.27542	0.495	0.054	0	Classical monocyte
267	NAMPT	0	1.2716	0.439	0.109	0	Classical monocyte
268	LTA4H	0	1.25845	0.686	0.288	0	Classical monocyte
269	MEGF9	0	1.25525	0.523	0.101	0	Classical monocyte
270	SDCBP	0	1.25458	0.694	0.255	0	Classical monocyte
271	SRGN	0	1.24539	0.922	0.53	0	Classical monocyte
272	PLAUR	0	1.23982	0.441	0.049	0	Classical monocyte
273	NUP214	0	1.22422	0.606	0.168	0	Classical monocyte
274	TIMP1	0	1.22177	0.696	0.238	0	Classical monocyte
275	PPT1	0	1.22016	0.621	0.212	0	Classical monocyte
276	NPC2	0	1.21413	0.781	0.332	0	Classical monocyte
277	ASAH1	0	1.20849	0.688	0.253	0	Classical monocyte
278	C5AR1	0	1.20581	0.43	0.046	0	Classical monocyte
279	ASGR1	0	1.20254	0.463	0.04	0	Classical monocyte
280	PLXDC2	0	1.2007	0.464	0.048	0	Classical monocyte
281	ITGAM	0	1.19727	0.541	0.111	0	Classical monocyte
282	ATP6V0B	0	1.19466	0.76	0.349	0	Classical monocyte
283	H2AFY	0	1.19421	0.704	0.287	0	Classical monocyte
284	ARPC1B	0	1.18808	0.938	0.72	0	Classical monocyte
285	ATP6V0D1	0	1.18777	0.658	0.222	0	Classical monocyte
286	GNAI2	0	1.18477	0.913	0.598	0	Classical monocyte
287	C4orf48	0	1.18339	0.68	0.238	0	Classical monocyte
288	SLC7A7	0	1.18086	0.495	0.064	0	Classical monocyte
289	STX11	0	1.17911	0.512	0.092	0	Classical monocyte
290	MGST1	0	1.1789	0.433	0.027	0	Classical monocyte
291	MAFB	0	1.17572	0.414	0.055	0	Classical monocyte
292	AHNAK	0	1.16954	0.919	0.549	0	Classical monocyte
293	OGFRL1	0	1.16088	0.517	0.106	0	Classical monocyte
294	IFNGR2	0	1.15086	0.621	0.198	0	Classical monocyte
295	ADA2	0	1.14482	0.6	0.193	0	Classical monocyte
296	CEBPB	0	1.14462	0.644	0.236	0	Classical monocyte
297	CTSH	0	1.14343	0.607	0.163	0	Classical monocyte
298	PADI4	0	1.14201	0.386	0.029	0	Classical monocyte
299	CD93	0	1.13272	0.431	0.043	0	Classical monocyte
300	RNASEK	0	1.12948	0.936	0.733	0	Classical monocyte
301	BST1	0	1.12559	0.421	0.032	0	Classical monocyte
302	PLEC	0	1.12416	0.574	0.191	0	Classical monocyte
303	EMILIN2	0	1.12284	0.466	0.064	0	Classical monocyte
304	AL133415.1	0	1.12013	0.488	0.153	0	Classical monocyte
305	SULT1A1	0	1.11841	0.443	0.065	0	Classical monocyte
306	CPPED1	0	1.11749	0.483	0.078	0	Classical monocyte
307	TNFSF13	0	1.11415	0.463	0.063	0	Classical monocyte
308	CRTAP	0	1.11312	0.607	0.198	0	Classical monocyte
309	MSRB1	0	1.11074	0.45	0.065	0	Classical monocyte
310	ZNF385A	0	1.10949	0.463	0.065	0	Classical monocyte
311	NRGN	0	1.10928	0.559	0.07	0	Classical monocyte
312	CES1	0	1.10384	0.349	0.029	0	Classical monocyte
313	GLRX	0	1.10186	0.643	0.243	0	Classical monocyte
314	FCGR2A	0	1.10149	0.438	0.058	0	Classical monocyte
315	FBXL5	0	1.09579	0.595	0.212	0	Classical monocyte
316	EHBP1L1	0	1.08807	0.56	0.165	0	Classical monocyte
317	SAMHD1	0	1.08646	0.837	0.476	0	Classical monocyte
318	THEMIS2	0	1.08066	0.54	0.136	0	Classical monocyte
319	TRAPPC5	0	1.07807	0.773	0.41	0	Classical monocyte
320	ELOB	0	1.07272	0.9	0.675	0	Classical monocyte
321	PGLS	0	1.07143	0.719	0.337	0	Classical monocyte
322	FOS	0	1.06823	0.657	0.264	0	Classical monocyte
323	CREG1	0	1.06636	0.452	0.072	0	Classical monocyte
324	CYBA	0	1.05901	0.967	0.852	0	Classical monocyte
325	SIRPB1	0	1.05782	0.398	0.041	0	Classical monocyte
326	CCDC88A	0	1.0577	0.437	0.068	0	Classical monocyte
327	LYST	0	1.05484	0.627	0.227	0	Classical monocyte
328	TNFRSF1B	0	1.05408	0.66	0.241	0	Classical monocyte
329	TLR2	0	1.05369	0.397	0.042	0	Classical monocyte
330	GRINA	0	1.05182	0.601	0.211	0	Classical monocyte
331	TLN1	0	1.04581	0.796	0.426	0	Classical monocyte
332	LAMTOR4	0	1.04562	0.842	0.537	0	Classical monocyte
333	MARCKS	0	1.04136	0.46	0.114	0	Classical monocyte
334	METTL9	0	1.03741	0.626	0.28	0	Classical monocyte
335	BLVRA	0	1.0358	0.476	0.115	0	Classical monocyte
336	SCO2	0	1.02671	0.424	0.092	0	Classical monocyte
337	NFE2	0	1.02556	0.36	0.021	0	Classical monocyte
338	LMO2	0	1.02356	0.426	0.06	0	Classical monocyte
339	PLEKHO1	0	1.01986	0.603	0.217	0	Classical monocyte
340	ARRB2	0	1.01517	0.739	0.379	0	Classical monocyte
341	QKI	0	1.01513	0.565	0.199	0	Classical monocyte
342	ZEB2	0	1.01419	0.689	0.269	0	Classical monocyte
343	LRRC25	0	1.01243	0.43	0.056	0	Classical monocyte
344	DYSF	0	1.01216	0.347	0.025	0	Classical monocyte
345	TBXAS1	0	1.01202	0.459	0.083	0	Classical monocyte
346	PRELID1	0	1.01076	0.773	0.44	0	Classical monocyte
347	ATP6V1B2	0	1.01055	0.475	0.116	0	Classical monocyte
348	RILPL2	0	1.00975	0.554	0.182	0	Classical monocyte
349	NOP10	0	1.00915	0.686	0.335	0	Classical monocyte
350	RXRA	0	1.0079	0.425	0.057	0	Classical monocyte
351	EIF4A1	0	1.00698	0.879	0.634	0	Classical monocyte
352	CD33	0	1.00336	0.396	0.038	0	Classical monocyte
353	RTN3	0	1.00183	0.521	0.161	0	Classical monocyte
354	ANPEP	0	1.00011	0.347	0.028	0	Classical monocyte
355	PYGL	0	0.997886	0.377	0.034	0	Classical monocyte
356	RAB11FIP1	0	0.997032	0.481	0.123	0	Classical monocyte
357	LGALS9	0	0.996514	0.584	0.205	0	Classical monocyte
358	IRAK3	0	0.995858	0.38	0.041	0	Classical monocyte
359	NINJ1	0	0.994962	0.502	0.161	0	Classical monocyte
360	LILRB3	0	0.99341	0.393	0.041	0	Classical monocyte
361	IFI6	0	0.993113	0.573	0.325	0	Classical monocyte
362	SH3BGRL3	0	0.992342	0.994	0.931	0	Classical monocyte
363	CARD16	0	0.990896	0.7	0.34	0	Classical monocyte
364	LYN	0	0.989661	0.685	0.239	0	Classical monocyte
365	HEBP2	0	0.987524	0.624	0.265	0	Classical monocyte
366	MCL1	0	0.983612	0.739	0.432	0	Classical monocyte
367	LAMTOR1	0	0.981094	0.721	0.393	0	Classical monocyte
368	ZNF467	0	0.980689	0.389	0.046	0	Classical monocyte
369	ATP6V0C	0	0.979611	0.855	0.581	0	Classical monocyte
370	CD300E	0	0.977059	0.37	0.054	0	Classical monocyte
371	NAGK	0	0.974962	0.517	0.151	0	Classical monocyte
372	MYADM	0	0.972521	0.557	0.212	0	Classical monocyte
373	PAK1	0	0.972431	0.431	0.082	0	Classical monocyte
374	CD163	0	0.972086	0.365	0.033	0	Classical monocyte
375	LCP1	0	0.962145	0.925	0.662	0	Classical monocyte
376	LILRA2	0	0.957981	0.382	0.042	0	Classical monocyte
377	RAB5IF	0	0.957475	0.618	0.259	0	Classical monocyte
378	GNB2	0	0.951053	0.784	0.47	0	Classical monocyte
379	ODF3B	0	0.950733	0.431	0.098	0	Classical monocyte
380	CKAP4	0	0.950491	0.39	0.065	0	Classical monocyte
381	GLIPR1	0	0.949764	0.671	0.311	0	Classical monocyte
382	GSTO1	0	0.947725	0.585	0.219	0	Classical monocyte
383	FKBP1A	0	0.944782	0.719	0.385	0	Classical monocyte
384	GLIPR2	0	0.943973	0.56	0.195	0	Classical monocyte
385	GAS7	0	0.943525	0.383	0.052	0	Classical monocyte
386	SMIM25	0	0.938952	0.356	0.039	0	Classical monocyte
387	BACH1	0	0.936437	0.494	0.148	0	Classical monocyte
388	IER3	0	0.935065	0.308	0.049	0	Classical monocyte
389	RNASE2	0	0.934375	0.318	0.023	0	Classical monocyte
390	EFHD2	0	0.933424	0.827	0.361	0	Classical monocyte
391	VMP1	0	0.931492	0.499	0.17	0	Classical monocyte
392	KLF10	0	0.927957	0.418	0.112	0	Classical monocyte
393	CNPY3	0	0.92542	0.709	0.371	0	Classical monocyte
394	SYK	0	0.92165	0.562	0.167	0	Classical monocyte
395	HSBP1	0	0.921301	0.529	0.166	0	Classical monocyte
396	PTAFR	0	0.920172	0.358	0.037	0	Classical monocyte
397	ARPC5	0	0.918186	0.792	0.5	0	Classical monocyte
398	TCIRG1	0	0.916961	0.592	0.25	0	Classical monocyte
399	GNG5	0	0.914469	0.803	0.52	0	Classical monocyte
400	PECAM1	0	0.912336	0.529	0.184	0	Classical monocyte
401	CASP1	0	0.910564	0.591	0.248	0	Classical monocyte
402	PLXNB2	0	0.909843	0.369	0.048	0	Classical monocyte
403	GLUL	0	0.909562	0.467	0.149	0	Classical monocyte
404	SULF2	0	0.903385	0.352	0.048	0	Classical monocyte
405	ARAP1	0	0.901478	0.453	0.129	0	Classical monocyte
406	ACSL1	0	0.898426	0.321	0.043	0	Classical monocyte
407	APOBR	0	0.898191	0.373	0.067	0	Classical monocyte
408	MEFV	0	0.89766	0.337	0.037	0	Classical monocyte
409	APOBEC3A	0	0.894846	0.309	0.047	0	Classical monocyte
410	ZNF106	0	0.893036	0.537	0.204	0	Classical monocyte
411	COX8A	0	0.892709	0.829	0.577	0	Classical monocyte
412	H3F3A	0	0.890233	0.976	0.919	0	Classical monocyte
413	OSCAR	0	0.887897	0.339	0.028	0	Classical monocyte
414	CTSA	0	0.887457	0.519	0.19	0	Classical monocyte
415	SNX10	0	0.885279	0.531	0.176	0	Classical monocyte
416	VASP	0	0.88436	0.639	0.308	0	Classical monocyte
417	NFAM1	0	0.883737	0.343	0.033	0	Classical monocyte
418	FES	0	0.881681	0.368	0.05	0	Classical monocyte
419	SERF2	0	0.881525	0.976	0.944	0	Classical monocyte
420	ATP5MPL	0	0.88149	0.755	0.475	0	Classical monocyte
421	MYL6	0	0.879298	0.964	0.882	0	Classical monocyte
422	COMT	0	0.873862	0.506	0.182	0	Classical monocyte
423	PRKCD	0	0.873148	0.433	0.111	0	Classical monocyte
424	CLEC4A	0	0.872748	0.355	0.044	0	Classical monocyte
425	RHOG	0	0.870933	0.736	0.438	0	Classical monocyte
426	MT2A	0	0.868242	0.578	0.327	0	Classical monocyte
427	BCL2A1	0	0.865386	0.364	0.13	0	Classical monocyte
428	DOK3	0	0.859247	0.353	0.051	0	Classical monocyte
429	PTTG1IP	0	0.85816	0.439	0.131	0	Classical monocyte
430	NADK	0	0.857698	0.434	0.124	0	Classical monocyte
431	ATP5F1E	0	0.855248	0.974	0.939	0	Classical monocyte
432	HRH2	0	0.854921	0.341	0.049	0	Classical monocyte
433	RASSF2	0	0.854714	0.415	0.105	0	Classical monocyte
434	LTBR	0	0.847513	0.341	0.038	0	Classical monocyte
435	PRKACA	0	0.845348	0.394	0.103	0	Classical monocyte
436	STAB1	0	0.842876	0.308	0.029	0	Classical monocyte
437	HMOX1	0	0.841149	0.372	0.059	0	Classical monocyte
438	NFKBIA	0	0.839697	0.771	0.577	0	Classical monocyte
439	SMARCD3	0	0.839292	0.333	0.042	0	Classical monocyte
440	PDXK	0	0.839223	0.413	0.104	0	Classical monocyte
441	PLEK	0	0.837277	0.677	0.304	0	Classical monocyte
442	UBE2D1	0	0.835878	0.449	0.143	0	Classical monocyte
443	TMEM170B	0	0.83562	0.309	0.031	0	Classical monocyte
444	CAST	0	0.83141	0.779	0.492	0	Classical monocyte
445	MPP1	0	0.831211	0.376	0.071	0	Classical monocyte
446	TNFSF10	0	0.830849	0.466	0.164	0	Classical monocyte
447	CAPNS1	0	0.830626	0.661	0.36	0	Classical monocyte
448	RBM47	0	0.829783	0.322	0.037	0	Classical monocyte
449	MS4A7	0	0.829748	0.367	0.069	0	Classical monocyte
450	RASSF4	0	0.828913	0.348	0.05	0	Classical monocyte
451	GASK1B	0	0.82157	0.302	0.025	0	Classical monocyte
452	BLOC1S1	0	0.82077	0.741	0.45	0	Classical monocyte
453	SIRPA	0	0.820724	0.317	0.032	0	Classical monocyte
454	ANXA1	0	0.818549	0.805	0.427	0	Classical monocyte
455	PLD3	0	0.817565	0.494	0.206	0	Classical monocyte
456	KIAA0930	0	0.816093	0.353	0.064	0	Classical monocyte
457	CKLF	0	0.815724	0.605	0.298	0	Classical monocyte
458	CDV3	0	0.812579	0.662	0.368	0	Classical monocyte
459	SLC25A37	0	0.80893	0.368	0.093	0	Classical monocyte
460	NBEAL2	0	0.807016	0.411	0.122	0	Classical monocyte
461	ARHGAP26	0	0.806648	0.407	0.12	0	Classical monocyte
462	MXD1	0	0.806189	0.325	0.075	0	Classical monocyte
463	GRB2	0	0.805567	0.761	0.464	0	Classical monocyte
464	PICALM	0	0.799051	0.443	0.15	0	Classical monocyte
465	TPI1	0	0.798212	0.795	0.544	0	Classical monocyte
466	MAN2B1	0	0.798173	0.5	0.197	0	Classical monocyte
467	PGAM1	0	0.797383	0.663	0.404	0	Classical monocyte
468	UBXN11	0	0.796924	0.431	0.136	0	Classical monocyte
469	ENO1	0	0.795463	0.799	0.573	0	Classical monocyte
470	LACTB	0	0.793372	0.37	0.081	0	Classical monocyte
471	ACTB	0	0.793155	1	0.986	0	Classical monocyte
472	NCF4	0	0.790034	0.424	0.12	0	Classical monocyte
473	TMEM167A	0	0.787676	0.437	0.142	0	Classical monocyte
474	TOM1	0	0.786332	0.404	0.119	0	Classical monocyte
475	IQGAP1	0	0.77981	0.739	0.452	0	Classical monocyte
476	C9orf72	0	0.778947	0.338	0.081	0	Classical monocyte
477	NCOA4	0	0.777714	0.547	0.264	0	Classical monocyte
478	CLIC1	0	0.774727	0.913	0.69	0	Classical monocyte
479	MYD88	0	0.770973	0.471	0.188	0	Classical monocyte
480	GNS	0	0.770293	0.37	0.095	0	Classical monocyte
481	STX10	0	0.770283	0.494	0.203	0	Classical monocyte
482	ITGAX	0	0.770035	0.349	0.074	0	Classical monocyte
483	RNH1	0	0.769188	0.595	0.308	0	Classical monocyte
484	LY86	0	0.767825	0.499	0.156	0	Classical monocyte
485	BID	0	0.762149	0.421	0.136	0	Classical monocyte
486	C20orf27	0	0.761527	0.431	0.152	0	Classical monocyte
487	TET2	0	0.760362	0.366	0.101	0	Classical monocyte
488	DPYD	0	0.759368	0.506	0.235	0	Classical monocyte
489	JAK2	0	0.7566	0.374	0.115	0	Classical monocyte
490	UQCR11	0	0.756291	0.877	0.707	0	Classical monocyte
491	HACD4	0	0.754	0.498	0.218	0	Classical monocyte
492	ACAP2	0	0.752267	0.675	0.395	0	Classical monocyte
493	PLP2	0	0.75186	0.721	0.436	0	Classical monocyte
494	COX5B	0	0.746938	0.844	0.65	0	Classical monocyte
495	CHP1	0	0.743628	0.36	0.092	0	Classical monocyte
496	BCL3	0	0.739495	0.4	0.146	0	Classical monocyte
497	IMPA2	0	0.738623	0.304	0.038	0	Classical monocyte
498	SH3BP2	0	0.735546	0.401	0.129	0	Classical monocyte
499	SCPEP1	0	0.734653	0.414	0.127	0	Classical monocyte
500	CSTB	0	0.734595	0.698	0.425	0	Classical monocyte
501	EIF4EBP1	0	0.734316	0.378	0.1	0	Classical monocyte
502	ATP6V1F	0	0.73208	0.664	0.401	0	Classical monocyte
503	BNIP3L	0	0.729528	0.514	0.232	0	Classical monocyte
504	DENND5A	0	0.729495	0.341	0.09	0	Classical monocyte
505	CLTA	0	0.728143	0.589	0.308	0	Classical monocyte
506	FRAT2	0	0.728093	0.34	0.087	0	Classical monocyte
507	GRK2	0	0.727779	0.632	0.372	0	Classical monocyte
508	RNF149	0	0.727427	0.547	0.293	0	Classical monocyte
509	HEXB	0	0.726933	0.406	0.138	0	Classical monocyte
510	TESC	0	0.726624	0.338	0.078	0	Classical monocyte
511	C1orf162	0	0.724981	0.622	0.305	0	Classical monocyte
512	PLSCR1	0	0.724307	0.437	0.168	0	Classical monocyte
513	GPCPD1	0	0.723522	0.406	0.143	0	Classical monocyte
514	ATG16L2	0	0.721698	0.436	0.168	0	Classical monocyte
515	MGAT1	0	0.721355	0.504	0.23	0	Classical monocyte
516	SAT2	0	0.718872	0.493	0.21	0	Classical monocyte
517	ZFAND5	0	0.718498	0.472	0.204	0	Classical monocyte
518	AOAH	0	0.718196	0.429	0.135	0	Classical monocyte
519	TXN	0	0.717892	0.61	0.323	0	Classical monocyte
520	WARS	0	0.717077	0.389	0.124	0	Classical monocyte
521	PLCB2	0	0.714799	0.399	0.142	0	Classical monocyte
522	RNASE6	0	0.713723	0.336	0.068	0	Classical monocyte
523	LY96	0	0.71118	0.319	0.066	0	Classical monocyte
524	STAT2	0	0.709877	0.407	0.16	0	Classical monocyte
525	FERMT3	0	0.706546	0.597	0.319	0	Classical monocyte
526	ETV6	0	0.706065	0.427	0.16	0	Classical monocyte
527	CUX1	0	0.705156	0.407	0.14	0	Classical monocyte
528	NUDT16	0	0.70466	0.327	0.069	0	Classical monocyte
529	GNAQ	0	0.700465	0.346	0.098	0	Classical monocyte
530	TMEM219	0	0.698075	0.624	0.36	0	Classical monocyte
531	PRDX3	0	0.696303	0.42	0.16	0	Classical monocyte
532	VAMP8	0	0.696213	0.749	0.514	0	Classical monocyte
533	LAP3	0	0.695581	0.422	0.181	0	Classical monocyte
534	AHR	0	0.693137	0.337	0.107	0	Classical monocyte
535	ARPC3	0	0.690685	0.944	0.852	0	Classical monocyte
536	CMIP	0	0.689096	0.351	0.103	0	Classical monocyte
537	SLC16A3	0	0.689	0.318	0.068	0	Classical monocyte
538	POU2F2	0	0.688025	0.551	0.263	0	Classical monocyte
539	NUMB	0	0.686955	0.388	0.146	0	Classical monocyte
540	C15orf39	0	0.686534	0.322	0.085	0	Classical monocyte
541	PSMB3	0	0.686101	0.676	0.423	0	Classical monocyte
542	EVI2B	0	0.685608	0.725	0.476	0	Classical monocyte
543	NBPF19	0	0.681379	0.312	0.093	0	Classical monocyte
544	NOTCH2	0	0.680858	0.433	0.174	0	Classical monocyte
545	TPM3	0	0.677998	0.91	0.774	0	Classical monocyte
546	MBD2	0	0.675744	0.527	0.277	0	Classical monocyte
547	COX6B1	0	0.672024	0.873	0.72	0	Classical monocyte
548	LRRFIP1	0	0.671925	0.76	0.523	0	Classical monocyte
549	PARVG	0	0.670812	0.52	0.251	0	Classical monocyte
550	RHOA	0	0.670342	0.918	0.793	0	Classical monocyte
551	APAF1	0	0.668749	0.307	0.071	0	Classical monocyte
552	UNC93B1	0	0.668624	0.362	0.114	0	Classical monocyte
553	ALOX5	0	0.668275	0.423	0.141	0	Classical monocyte
554	SQOR	0	0.66757	0.401	0.153	0	Classical monocyte
555	GPX4	0	0.665284	0.764	0.553	0	Classical monocyte
556	CD86	0	0.663531	0.315	0.065	0	Classical monocyte
557	MBOAT7	0	0.663139	0.312	0.081	0	Classical monocyte
558	TMEM205	0	0.659775	0.379	0.124	0	Classical monocyte
559	FMNL1	0	0.657326	0.663	0.412	0	Classical monocyte
560	TPP1	0	0.654067	0.452	0.199	0	Classical monocyte
561	ATOX1	0	0.653202	0.427	0.169	0	Classical monocyte
562	DENND10	0	0.652756	0.332	0.098	0	Classical monocyte
563	RAB10	0	0.65005	0.45	0.206	0	Classical monocyte
564	CTNNA1	0	0.649041	0.314	0.075	0	Classical monocyte
565	ATG3	0	0.644071	0.471	0.224	0	Classical monocyte
566	DOCK8	0	0.636926	0.596	0.357	0	Classical monocyte
567	NBPF14	0	0.636823	0.344	0.108	0	Classical monocyte
568	SEC11A	0	0.636576	0.601	0.359	0	Classical monocyte
569	LSP1	0	0.635355	0.914	0.781	0	Classical monocyte
570	SKAP2	0	0.635168	0.397	0.135	0	Classical monocyte
571	FAM200B	0	0.634946	0.415	0.17	0	Classical monocyte
572	CD63	0	0.633856	0.598	0.311	0	Classical monocyte
573	POLR2L	0	0.632957	0.707	0.476	0	Classical monocyte
574	AGTPBP1	0	0.629392	0.383	0.149	0	Classical monocyte
575	APP	0	0.628642	0.355	0.12	0	Classical monocyte
576	SERP1	0	0.627913	0.836	0.656	0	Classical monocyte
577	CCDC88B	0	0.627531	0.35	0.131	0	Classical monocyte
578	PTPN12	0	0.626393	0.347	0.104	0	Classical monocyte
579	SPTLC2	0	0.626212	0.361	0.127	0	Classical monocyte
580	LAMTOR2	0	0.623731	0.459	0.206	0	Classical monocyte
581	FKBP15	0	0.623031	0.309	0.086	0	Classical monocyte
582	HIF1A	0	0.621784	0.482	0.266	0	Classical monocyte
583	SPG21	0	0.61998	0.46	0.217	0	Classical monocyte
584	CD44	0	0.618829	0.738	0.528	0	Classical monocyte
585	ZDHHC7	0	0.617324	0.321	0.1	0	Classical monocyte
586	AGFG1	0	0.616744	0.346	0.125	0	Classical monocyte
587	H2AFJ	0	0.616539	0.417	0.173	0	Classical monocyte
588	TXNDC17	0	0.614651	0.404	0.154	0	Classical monocyte
589	UBR4	0	0.612672	0.393	0.162	0	Classical monocyte
590	IMPDH1	0	0.611409	0.378	0.144	0	Classical monocyte
591	UPP1	0	0.61033	0.425	0.19	0	Classical monocyte
592	OSBPL11	0	0.601457	0.305	0.081	0	Classical monocyte
593	ATP5MF	0	0.600769	0.724	0.518	0	Classical monocyte
594	HIGD2A	0	0.599198	0.805	0.626	0	Classical monocyte
595	CAPZA2	0	0.593957	0.472	0.247	0	Classical monocyte
596	SNX27	0	0.593246	0.314	0.099	0	Classical monocyte
597	SERPINB6	0	0.59319	0.416	0.175	0	Classical monocyte
598	RNPEP	0	0.591673	0.34	0.115	0	Classical monocyte
599	CLTC	0	0.590342	0.415	0.189	0	Classical monocyte
600	UBE2R2	0	0.59024	0.49	0.265	0	Classical monocyte
601	PTEN	0	0.589448	0.437	0.223	0	Classical monocyte
602	USP3	0	0.588628	0.491	0.268	0	Classical monocyte
603	GMFG	0	0.585631	0.854	0.708	0	Classical monocyte
604	CST3	0	3.02059	0.987	0.171	0	Intermidiate monocyte
605	LYZ	0	2.95595	0.99	0.25	0	Intermidiate monocyte
606	IFI30	0	2.84718	0.988	0.25	0	Intermidiate monocyte
607	FCN1	0	2.76497	0.978	0.128	0	Intermidiate monocyte
608	TYMP	0	2.62521	0.981	0.229	0	Intermidiate monocyte
609	AIF1	0	2.58243	0.979	0.246	0	Intermidiate monocyte
610	TYROBP	0	2.57245	0.991	0.246	0	Intermidiate monocyte
611	PSAP	0	2.53409	0.995	0.541	0	Intermidiate monocyte
612	SERPINA1	0	2.45903	0.947	0.108	0	Intermidiate monocyte
613	CTSS	0	2.45868	0.989	0.445	0	Intermidiate monocyte
614	CD14	0	2.41575	0.912	0.096	0	Intermidiate monocyte
615	S100A9	0	2.4055	0.988	0.28	0	Intermidiate monocyte
616	TNFAIP2	0	2.39422	0.906	0.093	0	Intermidiate monocyte
617	NEAT1	0	2.39297	0.983	0.436	0	Intermidiate monocyte
618	FCER1G	0	2.33078	0.981	0.21	0	Intermidiate monocyte
619	LGALS2	0	2.32015	0.779	0.058	0	Intermidiate monocyte
620	SPI1	0	2.31991	0.968	0.193	0	Intermidiate monocyte
621	VCAN	0	2.28941	0.919	0.123	0	Intermidiate monocyte
622	SAT1	0	2.22829	0.983	0.508	0	Intermidiate monocyte
623	LST1	0	2.22121	0.965	0.184	0	Intermidiate monocyte
624	FGL2	0	2.21817	0.895	0.126	0	Intermidiate monocyte
625	GRN	0	2.21732	0.947	0.216	0	Intermidiate monocyte
626	MS4A6A	0	2.19028	0.902	0.1	0	Intermidiate monocyte
627	IFITM3	0	2.17556	0.952	0.509	0	Intermidiate monocyte
628	MNDA	0	2.16528	0.938	0.145	0	Intermidiate monocyte
629	CEBPD	0	2.13718	0.904	0.143	0	Intermidiate monocyte
630	DUSP6	0	2.11927	0.797	0.078	0	Intermidiate monocyte
631	S100A8	0	2.10386	0.986	0.255	0	Intermidiate monocyte
632	S100A11	0	2.1012	0.99	0.46	0	Intermidiate monocyte
633	FTL	0	2.09698	0.999	0.986	0	Intermidiate monocyte
634	CFD	0	2.09551	0.862	0.101	0	Intermidiate monocyte
635	S100A6	0	2.04105	0.996	0.805	0	Intermidiate monocyte
636	CYBB	0	2.0355	0.923	0.201	0	Intermidiate monocyte
637	FTH1	0	1.99931	0.999	0.988	0	Intermidiate monocyte
638	CD68	0	1.98568	0.875	0.113	0	Intermidiate monocyte
639	LGALS3	0	1.97421	0.889	0.158	0	Intermidiate monocyte
640	CPVL	0	1.95329	0.788	0.065	0	Intermidiate monocyte
641	APOBEC3A	0	1.89986	0.548	0.041	0	Intermidiate monocyte
642	MARCKS	0	1.89978	0.743	0.108	0	Intermidiate monocyte
643	LGALS1	0	1.8923	0.981	0.358	0	Intermidiate monocyte
644	BRI3	0	1.88847	0.943	0.296	0	Intermidiate monocyte
645	CSF3R	0	1.86497	0.824	0.088	0	Intermidiate monocyte
646	CFP	0	1.85553	0.825	0.108	0	Intermidiate monocyte
647	COTL1	0	1.84625	0.989	0.553	0	Intermidiate monocyte
648	NCF2	0	1.8318	0.843	0.104	0	Intermidiate monocyte
649	FPR1	0	1.82169	0.805	0.086	0	Intermidiate monocyte
650	CSTA	0	1.82073	0.853	0.094	0	Intermidiate monocyte
651	IGSF6	0	1.79257	0.758	0.073	0	Intermidiate monocyte
652	MPEG1	0	1.7922	0.811	0.103	0	Intermidiate monocyte
653	LILRB2	0	1.75646	0.795	0.075	0	Intermidiate monocyte
654	MAFB	0	1.74039	0.64	0.053	0	Intermidiate monocyte
655	FCGRT	0	1.74015	0.861	0.183	0	Intermidiate monocyte
656	LRP1	0	1.72156	0.764	0.074	0	Intermidiate monocyte
657	TKT	0	1.70418	0.94	0.379	0	Intermidiate monocyte
658	TSPO	0	1.68437	0.972	0.471	0	Intermidiate monocyte
659	CLEC7A	0	1.67873	0.754	0.071	0	Intermidiate monocyte
660	CTSB	0	1.6784	0.85	0.201	0	Intermidiate monocyte
661	NPC2	0	1.67776	0.916	0.339	0	Intermidiate monocyte
662	CTSZ	0	1.67427	0.877	0.219	0	Intermidiate monocyte
663	RNF130	0	1.65594	0.857	0.172	0	Intermidiate monocyte
664	HCK	0	1.65544	0.806	0.11	0	Intermidiate monocyte
665	S100A4	0	1.64688	0.996	0.717	0	Intermidiate monocyte
666	CD300E	0	1.63262	0.672	0.046	0	Intermidiate monocyte
667	S100A12	0	1.59883	0.821	0.109	0	Intermidiate monocyte
668	PYCARD	0	1.59659	0.924	0.301	0	Intermidiate monocyte
669	GABARAP	0	1.58566	0.991	0.788	0	Intermidiate monocyte
670	ANXA5	0	1.57429	0.922	0.321	0	Intermidiate monocyte
671	NCF1	0	1.57401	0.903	0.374	0	Intermidiate monocyte
672	CD302	0	1.57081	0.736	0.086	0	Intermidiate monocyte
673	TNFSF13B	0	1.55574	0.746	0.098	0	Intermidiate monocyte
674	CLEC12A	0	1.54982	0.674	0.076	0	Intermidiate monocyte
675	AP1S2	0	1.54171	0.843	0.237	0	Intermidiate monocyte
676	BLVRB	0	1.54008	0.794	0.126	0	Intermidiate monocyte
677	DMXL2	0	1.51938	0.658	0.064	0	Intermidiate monocyte
678	APLP2	0	1.51924	0.849	0.212	0	Intermidiate monocyte
679	FCGR2A	0	1.51873	0.663	0.057	0	Intermidiate monocyte
680	TMEM176B	0	1.49783	0.45	0.041	0	Intermidiate monocyte
681	GSTP1	0	1.49318	0.969	0.546	0	Intermidiate monocyte
682	SOD2	0	1.48504	0.769	0.262	0	Intermidiate monocyte
683	TNFRSF1B	0	1.47491	0.852	0.244	0	Intermidiate monocyte
684	TALDO1	0	1.46274	0.913	0.363	0	Intermidiate monocyte
685	AC020656.1	0	1.45969	0.612	0.062	0	Intermidiate monocyte
686	TIMP2	0	1.45516	0.71	0.081	0	Intermidiate monocyte
687	CEBPB	0	1.44079	0.806	0.241	0	Intermidiate monocyte
688	WARS	0	1.43903	0.662	0.117	0	Intermidiate monocyte
689	JAML	0	1.43805	0.741	0.137	0	Intermidiate monocyte
690	ANXA2	0	1.43801	0.915	0.37	0	Intermidiate monocyte
691	LILRA5	0	1.4363	0.649	0.065	0	Intermidiate monocyte
692	PLEKHO1	0	1.43408	0.805	0.218	0	Intermidiate monocyte
693	PILRA	0	1.43015	0.675	0.065	0	Intermidiate monocyte
694	FGR	0	1.42905	0.854	0.214	0	Intermidiate monocyte
695	ADA2	0	1.42136	0.767	0.197	0	Intermidiate monocyte
696	SECTM1	0	1.42069	0.619	0.041	0	Intermidiate monocyte
697	ALDH2	0	1.41561	0.669	0.074	0	Intermidiate monocyte
698	PTPRE	0	1.41505	0.772	0.161	0	Intermidiate monocyte
699	SLC7A7	0	1.40633	0.667	0.068	0	Intermidiate monocyte
700	S100A10	0	1.40524	0.976	0.684	0	Intermidiate monocyte
701	TIMP1	0	1.39201	0.804	0.248	0	Intermidiate monocyte
702	TGFBI	0	1.38998	0.641	0.06	0	Intermidiate monocyte
703	CD36	0	1.38373	0.634	0.069	0	Intermidiate monocyte
704	TNFSF10	0	1.3782	0.668	0.163	0	Intermidiate monocyte
705	VSIR	0	1.36664	0.892	0.37	0	Intermidiate monocyte
706	MS4A7	0	1.35733	0.604	0.065	0	Intermidiate monocyte
707	CPPED1	0	1.35684	0.662	0.081	0	Intermidiate monocyte
708	CTSD	0	1.33724	0.903	0.372	0	Intermidiate monocyte
709	LAP3	0	1.33474	0.686	0.173	0	Intermidiate monocyte
710	AHNAK	0	1.3334	0.957	0.56	0	Intermidiate monocyte
711	ASAH1	0	1.32232	0.812	0.26	0	Intermidiate monocyte
712	KLF10	0	1.32208	0.618	0.111	0	Intermidiate monocyte
713	RAC1	0	1.30183	0.937	0.474	0	Intermidiate monocyte
714	TBXAS1	0	1.29971	0.644	0.085	0	Intermidiate monocyte
715	ZYX	0	1.29905	0.903	0.407	0	Intermidiate monocyte
716	ITGB2	0	1.29899	0.986	0.643	0	Intermidiate monocyte
717	LRRC25	0	1.29385	0.616	0.058	0	Intermidiate monocyte
718	HMOX1	0	1.2935	0.587	0.057	0	Intermidiate monocyte
719	STX11	0	1.28089	0.64	0.098	0	Intermidiate monocyte
720	PRELID1	0	1.27877	0.903	0.444	0	Intermidiate monocyte
721	SLC11A1	0	1.27875	0.633	0.079	0	Intermidiate monocyte
722	ZNF385A	0	1.27832	0.623	0.069	0	Intermidiate monocyte
723	ODF3B	0	1.27441	0.635	0.097	0	Intermidiate monocyte
724	GNAI2	0	1.27131	0.971	0.606	0	Intermidiate monocyte
725	AP2S1	0	1.27091	0.873	0.327	0	Intermidiate monocyte
726	NAGK	0	1.26974	0.705	0.152	0	Intermidiate monocyte
727	KCTD12	0	1.26771	0.602	0.063	0	Intermidiate monocyte
728	EMILIN2	0	1.25138	0.612	0.069	0	Intermidiate monocyte
729	SAMHD1	0	1.25074	0.932	0.483	0	Intermidiate monocyte
730	LGALS9	0	1.24361	0.76	0.208	0	Intermidiate monocyte
731	BLVRA	0	1.24124	0.642	0.117	0	Intermidiate monocyte
732	CRTAP	0	1.24064	0.747	0.203	0	Intermidiate monocyte
733	EHBP1L1	0	1.23345	0.71	0.17	0	Intermidiate monocyte
734	NAMPT	0	1.23236	0.56	0.113	0	Intermidiate monocyte
735	ZEB2	0	1.21766	0.817	0.275	0	Intermidiate monocyte
736	PPT1	0	1.21698	0.726	0.219	0	Intermidiate monocyte
737	IFI6	0	1.20778	0.716	0.325	0	Intermidiate monocyte
738	PLXDC2	0	1.20742	0.572	0.056	0	Intermidiate monocyte
739	CD93	0	1.205	0.545	0.05	0	Intermidiate monocyte
740	C5AR1	0	1.20061	0.53	0.053	0	Intermidiate monocyte
741	RAB32	0	1.19914	0.601	0.064	0	Intermidiate monocyte
742	CTSH	0	1.1981	0.721	0.171	0	Intermidiate monocyte
743	STXBP2	0	1.19743	0.807	0.281	0	Intermidiate monocyte
744	OGFRL1	0	1.19501	0.635	0.113	0	Intermidiate monocyte
745	IFNGR2	0	1.19461	0.733	0.206	0	Intermidiate monocyte
746	PLXNB2	0	1.1932	0.559	0.047	0	Intermidiate monocyte
747	LYN	0	1.19205	0.827	0.246	0	Intermidiate monocyte
748	BACH1	0	1.19173	0.665	0.149	0	Intermidiate monocyte
749	RAB31	0	1.18924	0.656	0.099	0	Intermidiate monocyte
750	VIM	0	1.18901	0.994	0.838	0	Intermidiate monocyte
751	OAZ1	0	1.18326	0.993	0.88	0	Intermidiate monocyte
752	CSF1R	0	1.17613	0.522	0.037	0	Intermidiate monocyte
753	MYO1F	0	1.17573	0.815	0.258	0	Intermidiate monocyte
754	H2AFY	0	1.17428	0.815	0.295	0	Intermidiate monocyte
755	AGTRAP	0	1.17423	0.747	0.198	0	Intermidiate monocyte
756	GAPDH	0	1.17043	0.994	0.871	0	Intermidiate monocyte
757	NINJ1	0	1.16459	0.644	0.164	0	Intermidiate monocyte
758	SRGN	0	1.16	0.962	0.541	0	Intermidiate monocyte
759	GLUL	0	1.15931	0.636	0.15	0	Intermidiate monocyte
760	MT2A	0	1.15925	0.726	0.327	0	Intermidiate monocyte
761	SDCBP	0	1.15782	0.777	0.265	0	Intermidiate monocyte
762	SCO2	0	1.15724	0.557	0.095	0	Intermidiate monocyte
763	QKI	0	1.15437	0.719	0.202	0	Intermidiate monocyte
764	PLAUR	0	1.14791	0.515	0.058	0	Intermidiate monocyte
765	NAIP	0	1.14572	0.597	0.089	0	Intermidiate monocyte
766	ALDOA	0	1.13847	0.892	0.497	0	Intermidiate monocyte
767	ATP6V0D1	0	1.13742	0.759	0.231	0	Intermidiate monocyte
768	C19orf38	0	1.13694	0.597	0.073	0	Intermidiate monocyte
769	FOS	0	1.13457	0.73	0.273	0	Intermidiate monocyte
770	LMO2	0	1.1337	0.562	0.064	0	Intermidiate monocyte
771	RNASEK	0	1.13347	0.98	0.738	0	Intermidiate monocyte
772	ATP6V0B	0	1.13263	0.844	0.358	0	Intermidiate monocyte
773	CAPG	0	1.12968	0.757	0.221	0	Intermidiate monocyte
774	PRAM1	0	1.12438	0.573	0.067	0	Intermidiate monocyte
775	SLC8A1	0	1.1217	0.494	0.036	0	Intermidiate monocyte
776	TLN1	0	1.11122	0.897	0.432	0	Intermidiate monocyte
777	ARRB2	0	1.11102	0.866	0.384	0	Intermidiate monocyte
778	THEMIS2	0	1.11085	0.664	0.142	0	Intermidiate monocyte
779	ASGR1	0	1.11081	0.532	0.051	0	Intermidiate monocyte
780	LRRK2	0	1.11045	0.531	0.082	0	Intermidiate monocyte
781	RXRA	0	1.10438	0.556	0.062	0	Intermidiate monocyte
782	PGD	0	1.10141	0.696	0.171	0	Intermidiate monocyte
783	EFHD2	0	1.10018	0.929	0.371	0	Intermidiate monocyte
784	TNFSF13	0	1.08899	0.553	0.071	0	Intermidiate monocyte
785	GRINA	0	1.08716	0.721	0.217	0	Intermidiate monocyte
786	LYST	0	1.08194	0.725	0.235	0	Intermidiate monocyte
787	ATP6V1B2	0	1.08045	0.595	0.121	0	Intermidiate monocyte
788	LILRB3	0	1.0644	0.506	0.047	0	Intermidiate monocyte
789	ISG15	0	1.06401	0.632	0.33	0	Intermidiate monocyte
790	TRAPPC5	0	1.06221	0.866	0.417	0	Intermidiate monocyte
791	CARD16	0	1.0609	0.826	0.345	0	Intermidiate monocyte
792	NFKBIA	0	1.05928	0.876	0.577	0	Intermidiate monocyte
793	C15orf39	0	1.059	0.534	0.081	0	Intermidiate monocyte
794	FKBP1A	0	1.05669	0.841	0.389	0	Intermidiate monocyte
795	LILRA2	0	1.05577	0.5	0.046	0	Intermidiate monocyte
796	ARPC1B	0	1.05438	0.98	0.725	0	Intermidiate monocyte
797	TLR2	0	1.05329	0.495	0.048	0	Intermidiate monocyte
798	AOAH	0	1.05264	0.627	0.133	0	Intermidiate monocyte
799	HK3	0	1.04559	0.532	0.061	0	Intermidiate monocyte
800	CASP1	0	1.04292	0.727	0.251	0	Intermidiate monocyte
801	IER3	0	1.04075	0.414	0.052	0	Intermidiate monocyte
802	LCP1	0	1.03725	0.971	0.668	0	Intermidiate monocyte
803	TMEM176A	0	1.03519	0.342	0.03	0	Intermidiate monocyte
804	CYBA	0	1.0339	0.994	0.855	0	Intermidiate monocyte
805	PECAM1	0	1.02952	0.659	0.188	0	Intermidiate monocyte
806	CD163	0	1.02797	0.461	0.039	0	Intermidiate monocyte
807	PTAFR	0	1.02537	0.471	0.042	0	Intermidiate monocyte
808	EIF4A1	0	1.0241	0.949	0.638	0	Intermidiate monocyte
809	AHR	0	1.02325	0.508	0.105	0	Intermidiate monocyte
810	IL17RA	0	1.02008	0.641	0.177	0	Intermidiate monocyte
811	ARAP1	0	1.01837	0.596	0.132	0	Intermidiate monocyte
812	GCA	0	1.01751	0.612	0.136	0	Intermidiate monocyte
813	CDC42EP3	0	1.01628	0.619	0.21	0	Intermidiate monocyte
814	SNX10	0	1.01205	0.675	0.179	0	Intermidiate monocyte
815	PLBD1	0	1.01011	0.534	0.07	0	Intermidiate monocyte
816	FCGR1A	0	1.00707	0.428	0.033	0	Intermidiate monocyte
817	MEFV	0	1.00643	0.456	0.04	0	Intermidiate monocyte
818	C4orf48	0	1.00606	0.753	0.249	0	Intermidiate monocyte
819	PLEK	0	1.00536	0.8	0.309	0	Intermidiate monocyte
820	RBP7	0	1.00454	0.498	0.062	0	Intermidiate monocyte
821	PAK1	0	1.00329	0.546	0.087	0	Intermidiate monocyte
822	ADGRE2	0	1.00068	0.436	0.03	0	Intermidiate monocyte
823	CCDC88A	0	0.999386	0.518	0.076	0	Intermidiate monocyte
824	AC090559.1	0	0.996996	0.459	0.037	0	Intermidiate monocyte
825	BID	0	0.993351	0.591	0.136	0	Intermidiate monocyte
826	CD4	0	0.990077	0.609	0.149	0	Intermidiate monocyte
827	NUP214	0	0.986124	0.645	0.181	0	Intermidiate monocyte
828	CNPY3	0	0.985633	0.83	0.376	0	Intermidiate monocyte
829	SH3BGRL3	0	0.982873	0.995	0.933	0	Intermidiate monocyte
830	VASP	0	0.980792	0.769	0.312	0	Intermidiate monocyte
831	GAS7	0	0.978433	0.485	0.057	0	Intermidiate monocyte
832	CAMK1	0	0.97809	0.435	0.033	0	Intermidiate monocyte
833	LTA4H	0	0.975401	0.715	0.3	0	Intermidiate monocyte
834	HSBP1	0	0.973638	0.656	0.171	0	Intermidiate monocyte
835	GSTO1	0	0.970505	0.7	0.225	0	Intermidiate monocyte
836	POU2F2	0	0.970266	0.726	0.263	0	Intermidiate monocyte
837	CD33	0	0.964295	0.476	0.045	0	Intermidiate monocyte
838	SMIM25	0	0.962169	0.435	0.045	0	Intermidiate monocyte
839	LTBR	0	0.956783	0.457	0.041	0	Intermidiate monocyte
840	CLEC4A	0	0.956359	0.474	0.048	0	Intermidiate monocyte
841	SIGLEC1	0	0.954635	0.348	0.027	0	Intermidiate monocyte
842	VMP1	0	0.953397	0.605	0.175	0	Intermidiate monocyte
843	SULT1A1	0	0.952685	0.489	0.075	0	Intermidiate monocyte
844	CDA	0	0.952555	0.486	0.065	0	Intermidiate monocyte
845	TCIRG1	0	0.949069	0.719	0.254	0	Intermidiate monocyte
846	SIRPB1	0	0.94823	0.461	0.05	0	Intermidiate monocyte
847	JAK2	0	0.94774	0.528	0.115	0	Intermidiate monocyte
848	YBX3	0	0.942855	0.635	0.176	0	Intermidiate monocyte
849	PGLS	0	0.942293	0.807	0.345	0	Intermidiate monocyte
850	PARP14	0	0.940711	0.603	0.202	0	Intermidiate monocyte
851	SYK	0	0.93812	0.674	0.174	0	Intermidiate monocyte
852	LILRA1	0	0.936479	0.434	0.033	0	Intermidiate monocyte
853	GPBAR1	0	0.935159	0.414	0.033	0	Intermidiate monocyte
854	PLD3	0	0.934914	0.611	0.209	0	Intermidiate monocyte
855	LAMTOR4	0	0.934511	0.918	0.543	0	Intermidiate monocyte
856	GNB2	0	0.932285	0.885	0.475	0	Intermidiate monocyte
857	SMCO4	0	0.931951	0.445	0.045	0	Intermidiate monocyte
858	C1orf162	0	0.931093	0.767	0.307	0	Intermidiate monocyte
859	MAN2B1	0	0.930297	0.642	0.199	0	Intermidiate monocyte
860	GNS	0	0.929824	0.518	0.095	0	Intermidiate monocyte
861	MYD88	0	0.928531	0.625	0.188	0	Intermidiate monocyte
862	GLRX	0	0.926016	0.705	0.253	0	Intermidiate monocyte
863	NOTCH2	0	0.925324	0.61	0.172	0	Intermidiate monocyte
864	ATP6V0C	0	0.924423	0.921	0.587	0	Intermidiate monocyte
865	ETV6	0	0.923476	0.584	0.16	0	Intermidiate monocyte
866	PLEC	0	0.922966	0.612	0.202	0	Intermidiate monocyte
867	NRGN	0	0.922317	0.609	0.084	0	Intermidiate monocyte
868	SH3BP2	0	0.916582	0.566	0.128	0	Intermidiate monocyte
869	RILPL2	0	0.915218	0.636	0.19	0	Intermidiate monocyte
870	VAMP8	0	0.913422	0.878	0.514	0	Intermidiate monocyte
871	STAB1	0	0.912234	0.397	0.033	0	Intermidiate monocyte
872	ITGAX	0	0.908113	0.484	0.076	0	Intermidiate monocyte
873	PRKCD	0	0.908112	0.547	0.115	0	Intermidiate monocyte
874	STAT2	0	0.907869	0.561	0.159	0	Intermidiate monocyte
875	MGAT1	0	0.906168	0.665	0.23	0	Intermidiate monocyte
876	LY6E	0	0.900713	0.87	0.675	0	Intermidiate monocyte
877	CREG1	0	0.900642	0.502	0.082	0	Intermidiate monocyte
878	ARPC5	0	0.900373	0.884	0.504	0	Intermidiate monocyte
879	NOP10	0	0.897666	0.762	0.343	0	Intermidiate monocyte
880	PKM	0	0.896198	0.89	0.543	0	Intermidiate monocyte
881	GRB2	0	0.895843	0.874	0.467	0	Intermidiate monocyte
882	ZNF467	0	0.893653	0.446	0.055	0	Intermidiate monocyte
883	NBPF14	0	0.890365	0.51	0.106	0	Intermidiate monocyte
884	IRAK3	0	0.885761	0.431	0.05	0	Intermidiate monocyte
885	RASSF4	0	0.885466	0.448	0.054	0	Intermidiate monocyte
886	NADK	0	0.882723	0.545	0.128	0	Intermidiate monocyte
887	MCL1	0	0.881367	0.817	0.438	0	Intermidiate monocyte
888	RNH1	0	0.880711	0.725	0.31	0	Intermidiate monocyte
889	C9orf72	0	0.880344	0.463	0.082	0	Intermidiate monocyte
890	RHOG	0	0.879383	0.842	0.442	0	Intermidiate monocyte
891	VAMP5	0	0.87925	0.614	0.265	0	Intermidiate monocyte
892	NFAM1	0	0.874303	0.422	0.039	0	Intermidiate monocyte
893	SIRPA	0	0.867787	0.414	0.036	0	Intermidiate monocyte
894	BNIP3L	0	0.866498	0.662	0.233	0	Intermidiate monocyte
895	CCR1	0	0.866287	0.382	0.036	0	Intermidiate monocyte
896	UBXN11	0	0.862964	0.551	0.139	0	Intermidiate monocyte
897	RGS2	0	0.862721	0.487	0.123	0	Intermidiate monocyte
898	EIF4EBP1	0	0.862399	0.517	0.101	0	Intermidiate monocyte
899	NLRP3	0	0.862359	0.35	0.035	0	Intermidiate monocyte
900	ARHGAP26	0	0.860817	0.519	0.123	0	Intermidiate monocyte
901	KIAA0930	0	0.860646	0.464	0.067	0	Intermidiate monocyte
902	SULF2	0	0.8529	0.428	0.054	0	Intermidiate monocyte
903	CDKN1A	0	0.851145	0.381	0.055	0	Intermidiate monocyte
904	COMT	0	0.850524	0.604	0.188	0	Intermidiate monocyte
905	CD63	0	0.849757	0.736	0.313	0	Intermidiate monocyte
906	SLC43A2	0	0.84914	0.427	0.053	0	Intermidiate monocyte
907	RASSF2	0	0.849063	0.514	0.109	0	Intermidiate monocyte
908	NCOA4	0	0.84847	0.671	0.266	0	Intermidiate monocyte
909	HRH2	0	0.847841	0.415	0.055	0	Intermidiate monocyte
910	GLIPR1	0	0.845889	0.735	0.319	0	Intermidiate monocyte
911	PLSCR1	0	0.845383	0.559	0.17	0	Intermidiate monocyte
912	DPYD	0	0.843536	0.624	0.238	0	Intermidiate monocyte
913	SGK1	0	0.843248	0.339	0.057	0	Intermidiate monocyte
914	LACTB	0	0.843213	0.474	0.085	0	Intermidiate monocyte
915	HNMT	0	0.84251	0.391	0.033	0	Intermidiate monocyte
916	ZNF106	0	0.8424	0.63	0.21	0	Intermidiate monocyte
917	RNF149	0	0.841595	0.692	0.293	0	Intermidiate monocyte
918	MYADM	0	0.840394	0.621	0.22	0	Intermidiate monocyte
919	SHTN1	0	0.838404	0.387	0.034	0	Intermidiate monocyte
920	DPYSL2	0	0.837935	0.433	0.057	0	Intermidiate monocyte
921	TLR4	0	0.835522	0.389	0.037	0	Intermidiate monocyte
922	GLIPR2	0	0.83505	0.634	0.203	0	Intermidiate monocyte
923	RBM47	0	0.833298	0.403	0.042	0	Intermidiate monocyte
924	PTTG1IP	0	0.83275	0.537	0.136	0	Intermidiate monocyte
925	LY86	0	0.828548	0.615	0.161	0	Intermidiate monocyte
926	CAPNS1	0	0.827439	0.768	0.364	0	Intermidiate monocyte
927	GBP1	0	0.825666	0.425	0.151	0	Intermidiate monocyte
928	JDP2	0	0.825478	0.386	0.038	0	Intermidiate monocyte
929	GPX4	0	0.824832	0.887	0.553	0	Intermidiate monocyte
930	H3F3A	0	0.82473	0.993	0.92	0	Intermidiate monocyte
931	GNG5	0	0.824653	0.879	0.525	0	Intermidiate monocyte
932	ANPEP	0	0.824543	0.356	0.039	0	Intermidiate monocyte
933	PRKACA	0	0.824332	0.498	0.107	0	Intermidiate monocyte
934	IFNGR1	0	0.822761	0.563	0.17	0	Intermidiate monocyte
935	APOBR	0	0.821924	0.439	0.074	0	Intermidiate monocyte
936	AL133415.1	0	0.818581	0.509	0.163	0	Intermidiate monocyte
937	LILRA6	0	0.816057	0.388	0.034	0	Intermidiate monocyte
938	CD86	0	0.815524	0.445	0.066	0	Intermidiate monocyte
939	DENND5A	0	0.812752	0.459	0.092	0	Intermidiate monocyte
940	CALHM6	0	0.805786	0.634	0.204	0	Intermidiate monocyte
941	PIK3AP1	0	0.805693	0.527	0.131	0	Intermidiate monocyte
942	BST1	0	0.803704	0.409	0.047	0	Intermidiate monocyte
943	ALOX5	0	0.801792	0.563	0.142	0	Intermidiate monocyte
944	PYGL	0	0.801667	0.4	0.044	0	Intermidiate monocyte
945	RAB5IF	0	0.801459	0.688	0.267	0	Intermidiate monocyte
946	RNF213	0	0.80018	0.872	0.544	0	Intermidiate monocyte
947	RAB11FIP1	0	0.799567	0.517	0.133	0	Intermidiate monocyte
948	ICAM1	0	0.799022	0.341	0.045	0	Intermidiate monocyte
949	ALDH1A1	0	0.798215	0.324	0.028	0	Intermidiate monocyte
950	SLC31A2	0	0.794399	0.375	0.039	0	Intermidiate monocyte
951	ELOB	0	0.794344	0.948	0.68	0	Intermidiate monocyte
952	ACSL1	0	0.793695	0.358	0.051	0	Intermidiate monocyte
953	CDV3	0	0.792588	0.768	0.371	0	Intermidiate monocyte
954	CLTA	0	0.792312	0.722	0.31	0	Intermidiate monocyte
955	PSME2	0	0.791741	0.87	0.585	0	Intermidiate monocyte
956	DOK2	0	0.791022	0.626	0.227	0	Intermidiate monocyte
957	IL1RN	0	0.78966	0.3	0.029	0	Intermidiate monocyte
958	UBE2D1	0	0.787708	0.53	0.148	0	Intermidiate monocyte
959	RHOQ	0	0.787208	0.461	0.088	0	Intermidiate monocyte
960	KLF4	0	0.785558	0.341	0.031	0	Intermidiate monocyte
961	LILRB1	0	0.782376	0.444	0.081	0	Intermidiate monocyte
962	SERF2	0	0.780825	0.992	0.944	0	Intermidiate monocyte
963	CYFIP1	0	0.78011	0.381	0.04	0	Intermidiate monocyte
964	TPI1	0	0.776985	0.886	0.548	0	Intermidiate monocyte
965	NUDT16	0	0.776411	0.426	0.072	0	Intermidiate monocyte
966	IQGAP1	0	0.776233	0.837	0.456	0	Intermidiate monocyte
967	PICALM	0	0.775429	0.538	0.154	0	Intermidiate monocyte
968	RTN3	0	0.774564	0.554	0.172	0	Intermidiate monocyte
969	OAS3	0	0.774326	0.374	0.091	0	Intermidiate monocyte
970	ATG16L2	0	0.768859	0.549	0.17	0	Intermidiate monocyte
971	IMPA2	0	0.768611	0.396	0.042	0	Intermidiate monocyte
972	TET2	0	0.768451	0.461	0.104	0	Intermidiate monocyte
973	FERMT3	0	0.768385	0.719	0.321	0	Intermidiate monocyte
974	NAAA	0	0.767976	0.552	0.188	0	Intermidiate monocyte
975	LAMTOR1	0	0.767452	0.783	0.4	0	Intermidiate monocyte
976	DOK3	0	0.767176	0.408	0.058	0	Intermidiate monocyte
977	ATG3	0	0.766425	0.619	0.224	0	Intermidiate monocyte
978	ADAP2	0	0.765027	0.362	0.037	0	Intermidiate monocyte
979	IFIT3	0	0.764756	0.335	0.067	0	Intermidiate monocyte
980	FBXL5	0	0.764261	0.613	0.224	0	Intermidiate monocyte
981	CLIC1	0	0.763955	0.962	0.695	0	Intermidiate monocyte
982	ATP6V1F	0	0.763511	0.782	0.403	0	Intermidiate monocyte
983	LY96	0	0.762588	0.419	0.069	0	Intermidiate monocyte
984	UNC93B1	0	0.761297	0.484	0.115	0	Intermidiate monocyte
985	MEGF9	0	0.760374	0.475	0.119	0	Intermidiate monocyte
986	RHOA	0	0.7578	0.97	0.794	0	Intermidiate monocyte
987	ARRB1	0	0.757105	0.433	0.08	0	Intermidiate monocyte
988	MPP1	0	0.755867	0.44	0.078	0	Intermidiate monocyte
989	TPP1	0	0.755349	0.584	0.2	0	Intermidiate monocyte
990	ACAP2	0	0.755049	0.773	0.399	0	Intermidiate monocyte
991	ITGAM	0	0.754967	0.514	0.128	0	Intermidiate monocyte
992	BCL2A1	0	0.754683	0.406	0.135	0	Intermidiate monocyte
993	ATP5F1E	0	0.753059	0.99	0.939	0	Intermidiate monocyte
994	RAB10	0	0.753021	0.592	0.206	0	Intermidiate monocyte
995	COX8A	0	0.74928	0.905	0.581	0	Intermidiate monocyte
996	PLXNC1	0	0.748765	0.396	0.069	0	Intermidiate monocyte
997	SMARCD3	0	0.747638	0.377	0.049	0	Intermidiate monocyte
998	CAST	0	0.747091	0.85	0.497	0	Intermidiate monocyte
999	SMAP2	0	0.74141	0.806	0.448	0	Intermidiate monocyte
1000	GBP2	0	0.740078	0.556	0.225	0	Intermidiate monocyte
1001	MSRB1	0	0.738021	0.425	0.079	0	Intermidiate monocyte
1002	CTNNA1	0	0.737411	0.431	0.076	0	Intermidiate monocyte
1003	TMEM219	0	0.736167	0.748	0.362	0	Intermidiate monocyte
1004	SERPINB1	0	0.732841	0.763	0.389	0	Intermidiate monocyte
1005	EPSTI1	0	0.731253	0.588	0.238	0	Intermidiate monocyte
1006	NUMB	0	0.730748	0.505	0.148	0	Intermidiate monocyte
1007	PPIF	0	0.729088	0.366	0.074	0	Intermidiate monocyte
1008	STAT1	0	0.728221	0.745	0.376	0	Intermidiate monocyte
1009	RASGRP4	0	0.727704	0.359	0.034	0	Intermidiate monocyte
1010	FES	0	0.727124	0.4	0.059	0	Intermidiate monocyte
1011	CMIP	0	0.726848	0.454	0.105	0	Intermidiate monocyte
1012	RAB24	0	0.726269	0.567	0.191	0	Intermidiate monocyte
1013	AMPD2	0	0.725763	0.396	0.08	0	Intermidiate monocyte
1014	CALM2	0	0.725655	0.914	0.686	0	Intermidiate monocyte
1015	TMEM167A	0	0.722364	0.512	0.148	0	Intermidiate monocyte
1016	ATOX1	0	0.721941	0.541	0.171	0	Intermidiate monocyte
1017	LRRFIP1	0	0.721006	0.86	0.525	0	Intermidiate monocyte
1018	GNAQ	0	0.720821	0.44	0.101	0	Intermidiate monocyte
1019	FYB1	0	0.718808	0.917	0.582	0	Intermidiate monocyte
1020	RRAS	0	0.716001	0.402	0.079	0	Intermidiate monocyte
1021	C20orf27	0	0.712813	0.505	0.157	0	Intermidiate monocyte
1022	OSCAR	0	0.707956	0.355	0.038	0	Intermidiate monocyte
1023	CLEC4E	0	0.707593	0.321	0.029	0	Intermidiate monocyte
1024	FMNL1	0	0.70446	0.779	0.414	0	Intermidiate monocyte
1025	CSTB	0	0.702811	0.778	0.43	0	Intermidiate monocyte
1026	EPB41L3	0	0.702688	0.309	0.021	0	Intermidiate monocyte
1027	SAT2	0	0.701166	0.584	0.214	0	Intermidiate monocyte
1028	METRNL	0	0.701152	0.47	0.116	0	Intermidiate monocyte
1029	KCNE3	0	0.700559	0.339	0.033	0	Intermidiate monocyte
1030	PLCB2	0	0.699697	0.488	0.145	0	Intermidiate monocyte
1031	LILRB4	0	0.694961	0.321	0.025	0	Intermidiate monocyte
1032	PSMB3	0	0.694878	0.787	0.425	0	Intermidiate monocyte
1033	ZFP36	0	0.694629	0.921	0.654	0	Intermidiate monocyte
1034	CXCL16	0	0.693895	0.318	0.031	0	Intermidiate monocyte
1035	IL13RA1	0	0.693457	0.341	0.034	0	Intermidiate monocyte
1036	OAS1	0	0.689455	0.515	0.172	0	Intermidiate monocyte
1037	STX10	0	0.68938	0.579	0.208	0	Intermidiate monocyte
1038	CD44	0	0.688894	0.83	0.529	0	Intermidiate monocyte
1039	MGST1	0	0.688563	0.358	0.046	0	Intermidiate monocyte
1040	TPM4	0	0.68807	0.603	0.24	0	Intermidiate monocyte
1041	GASK1B	0	0.688055	0.324	0.033	0	Intermidiate monocyte
1042	CKLF	0	0.686618	0.677	0.305	0	Intermidiate monocyte
1043	ADGRE5	0	0.68642	0.685	0.325	0	Intermidiate monocyte
1044	DOCK8	0	0.686401	0.714	0.358	0	Intermidiate monocyte
1045	GPCPD1	0	0.685478	0.491	0.147	0	Intermidiate monocyte
1046	MX1	0	0.685417	0.541	0.287	0	Intermidiate monocyte
1047	ZFP36L1	0	0.685122	0.831	0.544	0	Intermidiate monocyte
1048	BCL3	0	0.682817	0.471	0.151	0	Intermidiate monocyte
1049	FAM49A	0	0.679083	0.375	0.062	0	Intermidiate monocyte
1050	ARPC3	0	0.677898	0.977	0.854	0	Intermidiate monocyte
1051	GRK3	0	0.6771	0.363	0.057	0	Intermidiate monocyte
1052	ZDHHC7	0	0.676943	0.43	0.101	0	Intermidiate monocyte
1053	DENND1A	0	0.676833	0.376	0.068	0	Intermidiate monocyte
1054	HLA-DMB	0	0.676817	0.633	0.212	0	Intermidiate monocyte
1055	MCTP1	0	0.67654	0.314	0.027	0	Intermidiate monocyte
1056	PLEKHO2	0	0.676299	0.343	0.05	0	Intermidiate monocyte
1057	MX2	0	0.67618	0.451	0.173	0	Intermidiate monocyte
1058	TNFRSF1A	0	0.675068	0.452	0.121	0	Intermidiate monocyte
1059	COX5B	0	0.674895	0.912	0.653	0	Intermidiate monocyte
1060	SLC16A3	0	0.674768	0.39	0.073	0	Intermidiate monocyte
1061	BLOC1S1	0	0.673774	0.819	0.455	0	Intermidiate monocyte
1062	SPTLC2	0	0.672891	0.463	0.129	0	Intermidiate monocyte
1063	ACTB	0	0.672519	1	0.987	0	Intermidiate monocyte
1064	SLC15A3	0	0.671535	0.336	0.038	0	Intermidiate monocyte
1065	CD1D	0	0.670853	0.323	0.034	0	Intermidiate monocyte
1066	BEST1	0	0.670327	0.358	0.088	0	Intermidiate monocyte
1067	FKBP15	0	0.670107	0.403	0.088	0	Intermidiate monocyte
1068	ZMIZ1	0	0.668348	0.406	0.092	0	Intermidiate monocyte
1069	UBE2R2	0	0.667896	0.628	0.264	0	Intermidiate monocyte
1070	HEXB	0	0.667758	0.48	0.143	0	Intermidiate monocyte
1071	ITM2B	0	0.667423	0.978	0.847	0	Intermidiate monocyte
1072	SORT1	0	0.666924	0.32	0.03	0	Intermidiate monocyte
1073	MBOAT7	0	0.66661	0.388	0.085	0	Intermidiate monocyte
1074	TOM1	0	0.666303	0.453	0.125	0	Intermidiate monocyte
1075	TMEM170B	0	0.664996	0.322	0.04	0	Intermidiate monocyte
1076	UBE2L6	0	0.663947	0.694	0.365	0	Intermidiate monocyte
1077	MAP3K11	0	0.662666	0.457	0.128	0	Intermidiate monocyte
1078	GAA	0	0.659892	0.376	0.068	0	Intermidiate monocyte
1079	ATF5	0	0.659388	0.312	0.05	0	Intermidiate monocyte
1080	RGS19	0	0.659177	0.663	0.305	0	Intermidiate monocyte
1081	PPP1R9B	0	0.658701	0.404	0.089	0	Intermidiate monocyte
1082	CAMKK2	0	0.658455	0.347	0.056	0	Intermidiate monocyte
1083	PARVG	0	0.658137	0.627	0.254	0	Intermidiate monocyte
1084	IER5	0	0.657549	0.421	0.118	0	Intermidiate monocyte
1085	IRF5	0	0.657331	0.375	0.066	0	Intermidiate monocyte
1086	ZFAND5	0	0.657033	0.551	0.209	0	Intermidiate monocyte
1087	PIM3	0	0.656362	0.49	0.195	0	Intermidiate monocyte
1088	CTSA	0	0.655373	0.553	0.199	0	Intermidiate monocyte
1089	MAP3K3	0	0.655117	0.449	0.132	0	Intermidiate monocyte
1090	MYL6	0	0.654118	0.986	0.884	0	Intermidiate monocyte
1091	HEBP2	0	0.648425	0.631	0.277	0	Intermidiate monocyte
1092	CAPZA2	0	0.648348	0.599	0.247	0	Intermidiate monocyte
1093	NAPRT	0	0.647997	0.388	0.082	0	Intermidiate monocyte
1094	DAPK1	0	0.64792	0.304	0.03	0	Intermidiate monocyte
1095	GRK2	0	0.645975	0.721	0.376	0	Intermidiate monocyte
1096	CLTC	0	0.644247	0.528	0.19	0	Intermidiate monocyte
1097	RNASE2	0	0.64377	0.302	0.034	0	Intermidiate monocyte
1098	NBEAL2	0	0.643751	0.45	0.129	0	Intermidiate monocyte
1099	SCPEP1	0	0.64312	0.47	0.134	0	Intermidiate monocyte
1100	IFI35	0	0.642779	0.488	0.177	0	Intermidiate monocyte
1101	CHST15	0	0.640687	0.305	0.03	0	Intermidiate monocyte
1102	CREB5	0	0.638848	0.301	0.031	0	Intermidiate monocyte
1103	DICER1	0	0.63798	0.449	0.132	0	Intermidiate monocyte
1104	SQSTM1	0	0.637579	0.767	0.443	0	Intermidiate monocyte
1105	BST2	0	0.636077	0.776	0.43	0	Intermidiate monocyte
1106	MYO9B	0	0.63558	0.559	0.224	0	Intermidiate monocyte
1107	EVI2B	0	0.635198	0.795	0.48	0	Intermidiate monocyte
1108	SEC11A	0	0.635088	0.706	0.361	0	Intermidiate monocyte
1109	PRDX3	0	0.634761	0.498	0.164	0	Intermidiate monocyte
1110	NAGA	0	0.633414	0.344	0.051	0	Intermidiate monocyte
1111	EMP3	0	0.633377	0.968	0.795	0	Intermidiate monocyte
1112	NBPF19	0	0.632228	0.373	0.096	0	Intermidiate monocyte
1113	SERPINB6	0	0.632111	0.523	0.177	0	Intermidiate monocyte
1114	GSN	0	0.631715	0.378	0.073	0	Intermidiate monocyte
1115	RNPEP	0	0.630571	0.431	0.117	0	Intermidiate monocyte
1116	ATP5MPL	0	0.630288	0.812	0.482	0	Intermidiate monocyte
1117	MAPKAPK3	0	0.630087	0.47	0.144	0	Intermidiate monocyte
1118	SQOR	0	0.625729	0.487	0.156	0	Intermidiate monocyte
1119	IFI44	0	0.62273	0.394	0.126	0	Intermidiate monocyte
1120	FLNA	0	0.620921	0.911	0.552	0	Intermidiate monocyte
1121	SERP1	0	0.619734	0.918	0.658	0	Intermidiate monocyte
1122	CORO1C	0	0.618912	0.349	0.056	0	Intermidiate monocyte
1123	SH2B3	0	0.617959	0.36	0.077	0	Intermidiate monocyte
1124	TMSB10	0	0.617064	0.997	0.999	0	Intermidiate monocyte
1125	HSPA1A	0	0.616676	0.391	0.103	0	Intermidiate monocyte
1126	CHP1	0	0.616386	0.405	0.099	0	Intermidiate monocyte
1127	GNB1	0	0.616178	0.706	0.352	0	Intermidiate monocyte
1128	MFSD1	0	0.616174	0.463	0.144	0	Intermidiate monocyte
1129	OGFR	0	0.615262	0.558	0.224	0	Intermidiate monocyte
1130	MED13L	0	0.615172	0.487	0.179	0	Intermidiate monocyte
1131	SPG21	0	0.614069	0.559	0.22	0	Intermidiate monocyte
1132	NACC2	0	0.612156	0.322	0.05	0	Intermidiate monocyte
1133	HIF1A	0	0.611247	0.569	0.268	0	Intermidiate monocyte
1134	IMPDH1	0	0.610487	0.467	0.147	0	Intermidiate monocyte
1135	PDXK	0	0.60885	0.425	0.114	0	Intermidiate monocyte
1136	CUX1	0	0.607913	0.465	0.146	0	Intermidiate monocyte
1137	LAMTOR2	0	0.607822	0.554	0.209	0	Intermidiate monocyte
1138	RAB3D	0	0.607508	0.312	0.038	0	Intermidiate monocyte
1139	BCL6	0	0.606249	0.319	0.059	0	Intermidiate monocyte
1140	TPM3	0	0.605021	0.962	0.776	0	Intermidiate monocyte
1141	CD300A	0	0.604915	0.457	0.12	0	Intermidiate monocyte
1142	YWHAE	0	0.603892	0.534	0.202	0	Intermidiate monocyte
1143	TXNDC17	0	0.603468	0.494	0.158	0	Intermidiate monocyte
1144	ENO1	0	0.603054	0.865	0.577	0	Intermidiate monocyte
1145	RNASE6	0	0.601958	0.377	0.075	0	Intermidiate monocyte
1146	MIDN	0	0.600032	0.483	0.171	0	Intermidiate monocyte
1147	NRROS	0	0.598917	0.351	0.071	0	Intermidiate monocyte
1148	SCARB2	0	0.597062	0.341	0.069	0	Intermidiate monocyte
1149	NCF4	0	0.59705	0.451	0.129	0	Intermidiate monocyte
1150	GNG10	0	0.594213	0.441	0.14	0	Intermidiate monocyte
1151	ADAM15	0	0.591708	0.343	0.069	0	Intermidiate monocyte
1152	PTPN18	0	0.591165	0.561	0.218	0	Intermidiate monocyte
1153	IL10RA	0	0.590646	0.683	0.342	0	Intermidiate monocyte
1154	PTEN	0	0.587581	0.538	0.225	0	Intermidiate monocyte
1155	TMEM205	0	0.586815	0.438	0.13	0	Intermidiate monocyte
1156	PSTPIP2	0	0.585253	0.309	0.054	0	Intermidiate monocyte
1157	FOXP3	0	1.94015	0.572	0.004	0	Treg
1158	TIGIT	0	1.55539	0.539	0.065	0	Treg
1159	RTKN2	0	1.32206	0.358	0.011	0	Treg
1160	LEF1	0	1.29055	0.781	0.27	0	Treg
1161	IKZF2	0	1.28305	0.459	0.037	0	Treg
1162	IL32	0	1.195	0.98	0.552	0	Treg
1163	MAL	0	1.13465	0.633	0.223	0	Treg
1164	CD27	0	1.06795	0.671	0.25	0	Treg
1165	ETS1	0	0.965108	0.876	0.52	0	Treg
1166	ITM2A	0	0.925032	0.551	0.257	0	Treg
1167	GBP5	0	0.910724	0.532	0.246	0	Treg
1168	CRIP2	0	0.903571	0.32	0.071	0	Treg
1169	STAM	0	0.847274	0.325	0.063	0	Treg
1170	IFITM1	0	0.838925	0.977	0.77	0	Treg
1171	RCAN3	0	0.838878	0.588	0.248	0	Treg
1172	TRAC	0	0.834988	0.541	0.231	0	Treg
1173	CLDND1	0	0.823382	0.513	0.23	0	Treg
1174	CD3D	0	0.820563	0.862	0.432	0	Treg
1175	CD3E	0	0.819267	0.974	0.525	0	Treg
1176	TTC39C	0	0.793896	0.516	0.245	0	Treg
1177	SELL	0	0.788192	0.857	0.585	0	Treg
1178	LIME1	0	0.77883	0.755	0.412	0	Treg
1179	GSTK1	0	0.77007	0.881	0.643	0	Treg
1180	LDHB	0	0.769862	0.933	0.625	0	Treg
1181	USP15	0	0.766905	0.712	0.454	0	Treg
1182	PBXIP1	0	0.760712	0.547	0.263	0	Treg
1183	PIK3IP1	0	0.759214	0.621	0.307	0	Treg
1184	PIM2	0	0.757496	0.592	0.306	0	Treg
1185	CDKN1B	0	0.753725	0.676	0.386	0	Treg
1186	SPOCK2	0	0.75256	0.7	0.358	0	Treg
1187	CASK	0	0.749738	0.351	0.099	0	Treg
1188	C12orf57	0	0.749023	0.893	0.638	0	Treg
1189	SELPLG	0	0.737984	0.693	0.406	0	Treg
1190	CD3G	0	0.732564	0.739	0.369	0	Treg
1191	CDC25B	0	0.727956	0.545	0.268	0	Treg
1192	ARID5B	0	0.718908	0.537	0.239	0	Treg
1193	DGKA	0	0.714189	0.52	0.241	0	Treg
1194	TLE5	0	0.711378	0.966	0.751	0	Treg
1195	LAT	0	0.707642	0.648	0.34	0	Treg
1196	BEX3	0	0.687917	0.313	0.09	0	Treg
1197	LEPROTL1	0	0.687374	0.71	0.422	0	Treg
1198	FCRL3	0	0.683929	0.32	0.089	0	Treg
1199	KLF2	0	0.675878	0.948	0.765	0	Treg
1200	GIMAP7	0	0.649868	0.757	0.467	0	Treg
1201	TCF7	0	0.616424	0.695	0.376	0	Treg
1202	LCK	0	0.608463	0.761	0.434	0	Treg
1203	EPB41	3.80529360426928e-320	0.691022	0.632	0.359	8.71830817674135e-316	Treg
1204	THEM4	5.05761143106318e-316	0.656722	0.382	0.143	1.15874935497089e-311	Treg
1205	SESN3	1.10062644837143e-314	0.718623	0.358	0.128	2.52164525586379e-310	Treg
1206	SOD1	2.2995987914883e-314	0.609867	0.79	0.551	5.26861079117884e-310	Treg
1207	TMEM123	5.34910457768552e-314	0.636957	0.758	0.5	0	Treg
1208	SKAP1	3.20808671855407e-311	0.667591	0.607	0.325	7.35005e-307	Treg
1209	CYLD	4.00466885535026e-311	0.703379	0.588	0.327	9.1751e-307	Treg
1210	FLT3LG	4.27374e-302	0.634368	0.627	0.34	9.79157e-298	Treg
1211	CORO1B	3.11039e-300	0.741965	0.486	0.268	7.12621e-296	Treg
1212	IL10RA	1.02118e-298	0.715356	0.608	0.356	2.33962e-294	Treg
1213	LINC01578	4.5126e-287	0.615024	0.777	0.553	1.03388e-282	Treg
1214	TPR	1.17309e-286	0.708641	0.589	0.379	2.68766e-282	Treg
1215	SIRPG	2.23031e-284	0.589168	0.31	0.105	5.10986e-280	Treg
1216	TRAF3IP3	8.81797e-283	0.59661	0.788	0.562	2.02028e-278	Treg
1217	CAMK4	4.45946e-277	0.595362	0.507	0.245	1.02171e-272	Treg
1218	AQP3	1.67064e-276	0.669541	0.437	0.19	3.82761e-272	Treg
1219	FYN	3.95877e-276	0.601653	0.679	0.413	9.06993e-272	Treg
1220	ITK	8.0933e-261	0.627707	0.506	0.253	1.85426e-256	Treg
1221	OPTN	2.7415e-246	0.58899	0.473	0.233	6.28105e-242	Treg
1222	PLSCR3	5.81231e-242	0.602232	0.522	0.293	1.33166e-237	Treg
1223	HERC5	5.30328e-235	0.66764	0.334	0.14	1.21504e-230	Treg
1224	SLFN5	1.51211e-225	0.635863	0.502	0.276	3.4644e-221	Treg
1225	SPTAN1	1.21823e-216	0.60933	0.539	0.319	2.79108e-212	Treg
1226	BCL2	6.98944e-209	0.589393	0.452	0.232	1.60135e-204	Treg
1227	ITGB1	8.59509e-208	0.663183	0.559	0.337	1.96922e-203	Treg
1228	TRBC1	2.83235e-179	0.665069	0.466	0.257	6.48919e-175	Treg
1229	ISG15	2.00369e-68	0.666464	0.436	0.345	4.59065e-64	Treg
1230	GZMK	0	2.72263	0.851	0.086	0	CD8 memory T
1231	KLRB1	0	1.95104	0.502	0.155	0	CD8 memory T
1232	DUSP2	0	1.78443	0.779	0.271	0	CD8 memory T
1233	IL7R	0	1.60336	0.918	0.382	0	CD8 memory T
1234	LYAR	0	1.35402	0.651	0.184	0	CD8 memory T
1235	CCL5	0	1.27968	0.921	0.275	0	CD8 memory T
1236	ZFP36L2	0	1.23002	0.967	0.762	0	CD8 memory T
1237	IL32	0	1.12398	0.992	0.543	0	CD8 memory T
1238	TNFAIP3	0	1.0848	0.632	0.338	0	CD8 memory T
1239	NCR3	0	1.03995	0.372	0.13	0	CD8 memory T
1240	KLRG1	0	1.02863	0.427	0.117	0	CD8 memory T
1241	CD8A	0	0.995109	0.579	0.194	0	CD8 memory T
1242	SPOCK2	0	0.982641	0.699	0.351	0	CD8 memory T
1243	JUNB	0	0.946841	0.905	0.766	0	CD8 memory T
1244	ARL4C	0	0.916833	0.837	0.467	0	CD8 memory T
1245	CD3E	0	0.900058	0.971	0.517	0	CD8 memory T
1246	CXCR4	0	0.892664	0.846	0.573	0	CD8 memory T
1247	DNAJB1	0	0.879335	0.679	0.371	0	CD8 memory T
1248	GZMA	0	0.835991	0.699	0.225	0	CD8 memory T
1249	GBP5	0	0.780073	0.511	0.241	0	CD8 memory T
1250	NR4A2	0	0.775179	0.325	0.138	0	CD8 memory T
1251	TC2N	0	0.77083	0.529	0.238	0	CD8 memory T
1252	SYNE2	0	0.766659	0.622	0.305	0	CD8 memory T
1253	CD8B	0	0.752505	0.483	0.192	0	CD8 memory T
1254	AQP3	0	0.752279	0.426	0.186	0	CD8 memory T
1255	DUSP1	0	0.725998	0.731	0.54	0	CD8 memory T
1256	MYBL1	0	0.72265	0.332	0.105	0	CD8 memory T
1257	CD3D	0	0.710511	0.832	0.425	0	CD8 memory T
1258	PARP8	0	0.706535	0.535	0.291	0	CD8 memory T
1259	RORA	0	0.698982	0.45	0.205	0	CD8 memory T
1260	CST7	0	0.69176	0.773	0.239	0	CD8 memory T
1261	GZMM	0	0.688825	0.725	0.34	0	CD8 memory T
1262	CLDND1	0	0.672679	0.43	0.228	0	CD8 memory T
1263	PHACTR2	0	0.671848	0.316	0.135	0	CD8 memory T
1264	CD2	0	0.668843	0.597	0.307	0	CD8 memory T
1265	ERN1	0	0.666696	0.331	0.13	0	CD8 memory T
1266	PIK3R1	0	0.662901	0.575	0.358	0	CD8 memory T
1267	LCK	0	0.661673	0.74	0.429	0	CD8 memory T
1268	KLRK1	0	0.64263	0.48	0.225	0	CD8 memory T
1269	GPR65	0	0.636684	0.392	0.198	0	CD8 memory T
1270	PPP2R5C	0	0.627341	0.578	0.342	0	CD8 memory T
1271	ANXA1	0	0.623096	0.74	0.45	0	CD8 memory T
1272	HCST	0	0.621988	0.927	0.631	0	CD8 memory T
1273	FYN	0	0.621114	0.659	0.409	0	CD8 memory T
1274	CD27	0	0.618819	0.468	0.251	0	CD8 memory T
1275	CD69	0	0.590675	0.693	0.434	0	CD8 memory T
1276	PTGER2	2.2911e-306	0.599254	0.36	0.185	5.24913e-302	CD8 memory T
1277	DDIT4	4.06643e-248	0.675597	0.405	0.245	9.31659e-244	CD8 memory T
1278	GZMH	0	2.7463	0.858	0.107	0	CD8 effector T
1279	CCL5	0	2.70715	0.998	0.236	0	CD8 effector T
1280	NKG7	0	2.52947	0.996	0.226	0	CD8 effector T
1281	CD8A	0	2.45772	0.851	0.149	0	CD8 effector T
1282	GZMA	0	2.12011	0.924	0.18	0	CD8 effector T
1283	CST7	0	2.06345	0.976	0.193	0	CD8 effector T
1284	FGFBP2	0	1.93092	0.692	0.1	0	CD8 effector T
1285	DUSP2	0	1.79359	0.726	0.25	0	CD8 effector T
1286	CD8B	0	1.75714	0.763	0.151	0	CD8 effector T
1287	CTSW	0	1.60697	0.896	0.265	0	CD8 effector T
1288	PRF1	0	1.53965	0.839	0.174	0	CD8 effector T
1289	GZMM	0	1.5389	0.875	0.306	0	CD8 effector T
1290	IL32	0	1.53516	0.995	0.52	0	CD8 effector T
1291	ZNF683	0	1.52797	0.305	0.017	0	CD8 effector T
1292	GZMK	0	1.49902	0.371	0.093	0	CD8 effector T
1293	KLRD1	0	1.49323	0.645	0.104	0	CD8 effector T
1294	CD3D	0	1.4611	0.913	0.397	0	CD8 effector T
1295	KLRK1	0	1.41828	0.713	0.19	0	CD8 effector T
1296	C12orf75	0	1.41218	0.679	0.165	0	CD8 effector T
1297	GZMB	0	1.38898	0.578	0.1	0	CD8 effector T
1298	KLRG1	0	1.38433	0.535	0.091	0	CD8 effector T
1299	CD3G	0	1.3292	0.823	0.336	0	CD8 effector T
1300	HCST	0	1.28754	0.964	0.613	0	CD8 effector T
1301	CD99	0	1.28219	0.93	0.562	0	CD8 effector T
1302	CD2	0	1.2817	0.732	0.28	0	CD8 effector T
1303	FCRL6	0	1.27964	0.501	0.056	0	CD8 effector T
1304	GNLY	0	1.21345	0.517	0.144	0	CD8 effector T
1305	FLNA	0	1.19707	0.877	0.544	0	CD8 effector T
1306	CX3CR1	0	1.19096	0.443	0.099	0	CD8 effector T
1307	SLC9A3R1	0	1.1904	0.771	0.383	0	CD8 effector T
1308	SYNE1	0	1.18069	0.654	0.228	0	CD8 effector T
1309	ADGRG1	0	1.1802	0.431	0.06	0	CD8 effector T
1310	CTSC	0	1.16949	0.688	0.291	0	CD8 effector T
1311	ABHD17A	0	1.15619	0.743	0.372	0	CD8 effector T
1312	CD3E	0	1.15307	0.975	0.494	0	CD8 effector T
1313	ARL4C	0	1.12642	0.867	0.445	0	CD8 effector T
1314	TBX21	0	1.12551	0.488	0.081	0	CD8 effector T
1315	SAMD3	0	1.11588	0.551	0.142	0	CD8 effector T
1316	TGFBR3	0	1.11512	0.469	0.082	0	CD8 effector T
1317	LYAR	0	1.10013	0.551	0.17	0	CD8 effector T
1318	MATK	0	1.09352	0.555	0.12	0	CD8 effector T
1319	GBP5	0	1.07049	0.565	0.223	0	CD8 effector T
1320	PLAAT4	0	1.06338	0.815	0.476	0	CD8 effector T
1321	SYNE2	0	1.05361	0.682	0.284	0	CD8 effector T
1322	LITAF	0	1.05194	0.836	0.459	0	CD8 effector T
1323	CD81	0	1.05024	0.791	0.446	0	CD8 effector T
1324	CMC1	0	1.04054	0.432	0.163	0	CD8 effector T
1325	LAG3	0	1.02903	0.368	0.039	0	CD8 effector T
1326	PRSS23	0	1.01912	0.358	0.052	0	CD8 effector T
1327	S1PR5	0	1.00911	0.469	0.083	0	CD8 effector T
1328	LIME1	0	0.99567	0.749	0.388	0	CD8 effector T
1329	EFHD2	0	0.988682	0.762	0.369	0	CD8 effector T
1330	PPP2R5C	0	0.98819	0.674	0.321	0	CD8 effector T
1331	PYHIN1	0	0.981496	0.479	0.118	0	CD8 effector T
1332	CCL4	0	0.978416	0.559	0.084	0	CD8 effector T
1333	FYN	0	0.960991	0.728	0.39	0	CD8 effector T
1334	ITGAL	0	0.959161	0.576	0.238	0	CD8 effector T
1335	LINC01871	0	0.959042	0.367	0.064	0	CD8 effector T
1336	HOPX	0	0.956111	0.539	0.151	0	CD8 effector T
1337	CYTOR	0	0.950102	0.45	0.128	0	CD8 effector T
1338	LCK	0	0.93688	0.799	0.407	0	CD8 effector T
1339	TPST2	0	0.93661	0.534	0.193	0	CD8 effector T
1340	THEMIS	0	0.934915	0.451	0.137	0	CD8 effector T
1341	ZAP70	0	0.925431	0.689	0.314	0	CD8 effector T
1342	SPN	0	0.922853	0.578	0.257	0	CD8 effector T
1343	LAT	0	0.921755	0.679	0.316	0	CD8 effector T
1344	PRKCH	0	0.915836	0.606	0.253	0	CD8 effector T
1345	APOBEC3G	0	0.914013	0.484	0.171	0	CD8 effector T
1346	PFN1	0	0.893405	0.998	0.974	0	CD8 effector T
1347	IL2RG	0	0.88806	0.916	0.657	0	CD8 effector T
1348	PLEK	0	0.886911	0.682	0.305	0	CD8 effector T
1349	CLEC2B	0	0.88045	0.646	0.332	0	CD8 effector T
1350	APMAP	0	0.874949	0.528	0.175	0	CD8 effector T
1351	FCGR3A	0	0.86597	0.439	0.109	0	CD8 effector T
1352	CALR	0	0.863385	0.774	0.555	0	CD8 effector T
1353	KLRC4	0	0.86337	0.31	0.06	0	CD8 effector T
1354	ZBTB38	0	0.849676	0.47	0.168	0	CD8 effector T
1355	HLA-C	0	0.84401	0.999	0.957	0	CD8 effector T
1356	CHST12	0	0.842521	0.441	0.131	0	CD8 effector T
1357	STOM	0	0.829696	0.435	0.132	0	CD8 effector T
1358	GNG2	0	0.825062	0.58	0.269	0	CD8 effector T
1359	ANXA1	0	0.824149	0.793	0.43	0	CD8 effector T
1360	SSBP4	0	0.814982	0.581	0.3	0	CD8 effector T
1361	MYO1G	0	0.812064	0.642	0.356	0	CD8 effector T
1362	HLA-A	0	0.810901	0.999	0.962	0	CD8 effector T
1363	CALM1	0	0.808363	0.982	0.852	0	CD8 effector T
1364	PAXX	0	0.796168	0.678	0.39	0	CD8 effector T
1365	SLAMF7	0	0.794761	0.324	0.054	0	CD8 effector T
1366	PTPRC	0	0.791636	0.971	0.864	0	CD8 effector T
1367	CD6	0	0.788398	0.523	0.237	0	CD8 effector T
1368	B2M	0	0.788271	1	1	0	CD8 effector T
1369	RUNX3	0	0.785967	0.465	0.182	0	CD8 effector T
1370	ITGB7	0	0.785567	0.585	0.297	0	CD8 effector T
1371	ABI3	0	0.780739	0.393	0.119	0	CD8 effector T
1372	CLIC3	0	0.780273	0.385	0.08	0	CD8 effector T
1373	NFATC2	0	0.779668	0.451	0.17	0	CD8 effector T
1374	IDH2	0	0.778291	0.492	0.219	0	CD8 effector T
1375	SH3BGRL3	0	0.77312	0.993	0.932	0	CD8 effector T
1376	ATP2B4	0	0.772859	0.397	0.129	0	CD8 effector T
1377	HLA-B	0	0.771552	1	0.982	0	CD8 effector T
1378	ANXA6	0	0.765653	0.754	0.5	0	CD8 effector T
1379	TGFB1	0	0.761893	0.829	0.592	0	CD8 effector T
1380	YWHAQ	0	0.758276	0.641	0.385	0	CD8 effector T
1381	IFITM1	0	0.755671	0.979	0.755	0	CD8 effector T
1382	ACTG1	0	0.75424	0.96	0.873	0	CD8 effector T
1383	TSEN54	0	0.752943	0.416	0.145	0	CD8 effector T
1384	ITGB1	0	0.751644	0.564	0.321	0	CD8 effector T
1385	RASAL3	0	0.750233	0.536	0.263	0	CD8 effector T
1386	MSN	0	0.742184	0.808	0.577	0	CD8 effector T
1387	SKAP1	0	0.73582	0.602	0.306	0	CD8 effector T
1388	ACTN4	0	0.734769	0.515	0.249	0	CD8 effector T
1389	SH2D1A	0	0.733932	0.33	0.09	0	CD8 effector T
1390	TRG-AS1	0	0.731635	0.349	0.121	0	CD8 effector T
1391	PPP1CA	0	0.71936	0.793	0.582	0	CD8 effector T
1392	ID2	0	0.716604	0.456	0.208	0	CD8 effector T
1393	PIK3R1	0	0.711004	0.566	0.348	0	CD8 effector T
1394	SUN2	0	0.704308	0.74	0.485	0	CD8 effector T
1395	RORA	0	0.703974	0.466	0.192	0	CD8 effector T
1396	ITGB2	0	0.702943	0.919	0.638	0	CD8 effector T
1397	DSTN	0	0.695473	0.445	0.215	0	CD8 effector T
1398	TAP1	0	0.689335	0.554	0.323	0	CD8 effector T
1399	RAP1B	0	0.686179	0.781	0.555	0	CD8 effector T
1400	MYH9	0	0.682777	0.808	0.613	0	CD8 effector T
1401	ACTB	0	0.677753	1	0.986	0	CD8 effector T
1402	MYL12B	0	0.675724	0.901	0.733	0	CD8 effector T
1403	TRBC1	0	0.671098	0.462	0.243	0	CD8 effector T
1404	SPON2	0	0.669332	0.396	0.09	0	CD8 effector T
1405	PDIA3	0	0.668023	0.746	0.535	0	CD8 effector T
1406	SRGN	0	0.66174	0.896	0.534	0	CD8 effector T
1407	ARPC5L	0	0.659191	0.535	0.27	0	CD8 effector T
1408	TRBC2	0	0.65708	0.751	0.509	0	CD8 effector T
1409	SH2D2A	0	0.656126	0.347	0.117	0	CD8 effector T
1410	ZEB2	0	0.653234	0.581	0.28	0	CD8 effector T
1411	PTP4A2	0	0.653049	0.765	0.552	0	CD8 effector T
1412	BIN2	0	0.650544	0.711	0.481	0	CD8 effector T
1413	AKNA	0	0.645885	0.572	0.349	0	CD8 effector T
1414	LCP1	0	0.644319	0.871	0.668	0	CD8 effector T
1415	CD5	0	0.644171	0.416	0.196	0	CD8 effector T
1416	HSPA5	0	0.643445	0.63	0.418	0	CD8 effector T
1417	SYTL3	0	0.642244	0.322	0.109	0	CD8 effector T
1418	OPTN	0	0.640756	0.462	0.217	0	CD8 effector T
1419	IRF1	0	0.640327	0.727	0.517	0	CD8 effector T
1420	MACF1	0	0.630139	0.519	0.305	0	CD8 effector T
1421	CFL1	0	0.628651	0.986	0.937	0	CD8 effector T
1422	WDR1	0	0.626524	0.619	0.414	0	CD8 effector T
1423	MYL12A	0	0.626521	0.965	0.879	0	CD8 effector T
1424	MRPL10	0	0.625101	0.352	0.139	0	CD8 effector T
1425	AHNAK	0	0.625005	0.862	0.556	0	CD8 effector T
1426	DOK2	0	0.624379	0.474	0.228	0	CD8 effector T
1427	TNFAIP3	0	0.622254	0.569	0.33	0	CD8 effector T
1428	PXN	0	0.621962	0.448	0.225	0	CD8 effector T
1429	RNF167	0	0.621611	0.498	0.28	0	CD8 effector T
1430	TRAC	0	0.617932	0.45	0.218	0	CD8 effector T
1431	PPP1R18	0	0.61772	0.601	0.377	0	CD8 effector T
1432	HSP90AA1	0	0.616305	0.883	0.732	0	CD8 effector T
1433	WIPF1	0	0.612294	0.666	0.451	0	CD8 effector T
1434	STAT4	0	0.603459	0.376	0.157	0	CD8 effector T
1435	PRDM1	0	0.599899	0.312	0.106	0	CD8 effector T
1436	RNF213	0	0.599406	0.767	0.544	0	CD8 effector T
1437	DGKZ	0	0.598942	0.512	0.295	0	CD8 effector T
1438	RASSF1	0	0.597992	0.428	0.213	0	CD8 effector T
1439	ARPC2	0	0.596926	0.923	0.8	0	CD8 effector T
1440	GUK1	0	0.595409	0.75	0.542	0	CD8 effector T
1441	MBP	0	0.594555	0.568	0.343	0	CD8 effector T
1442	STK10	0	0.590781	0.558	0.347	0	CD8 effector T
1443	CCDC88C	0	0.587698	0.448	0.244	0	CD8 effector T
1444	PARP8	0	0.586047	0.494	0.283	0	CD8 effector T
1445	GNLY	0	3.56862	0.923	0.17	0	CD56 NK
1446	XCL1	0	2.68141	0.764	0.029	0	CD56 NK
1447	IL2RB	0	2.58811	0.831	0.136	0	CD56 NK
1448	XCL2	0	2.50687	0.741	0.036	0	CD56 NK
1449	CTSW	0	2.49483	0.978	0.315	0	CD56 NK
1450	CD7	0	2.41129	0.938	0.421	0	CD56 NK
1451	KLRC1	0	2.40978	0.665	0.019	0	CD56 NK
1452	KLRD1	0	2.15595	0.839	0.146	0	CD56 NK
1453	TRDC	0	2.13608	0.68	0.045	0	CD56 NK
1454	CMC1	0	2.06046	0.794	0.182	0	CD56 NK
1455	KLRF1	0	1.99496	0.727	0.061	0	CD56 NK
1456	GZMK	0	1.94448	0.71	0.113	0	CD56 NK
1457	IFITM2	0	1.72727	0.987	0.746	0	CD56 NK
1458	HOPX	0	1.72598	0.782	0.18	0	CD56 NK
1459	MATK	0	1.71946	0.75	0.154	0	CD56 NK
1460	NKG7	0	1.71888	0.944	0.288	0	CD56 NK
1461	AREG	0	1.69002	0.444	0.059	0	CD56 NK
1462	KLRB1	0	1.57541	0.749	0.165	0	CD56 NK
1463	PRF1	0	1.5753	0.836	0.227	0	CD56 NK
1464	BHLHE40	0	1.54934	0.596	0.149	0	CD56 NK
1465	MAP3K8	0	1.53531	0.65	0.19	0	CD56 NK
1466	NCAM1	0	1.50253	0.479	0.019	0	CD56 NK
1467	KLRK1	0	1.49625	0.735	0.232	0	CD56 NK
1468	SH2D1B	0	1.45197	0.527	0.036	0	CD56 NK
1469	CD300A	0	1.44196	0.593	0.136	0	CD56 NK
1470	KLRC2	0	1.44134	0.476	0.059	0	CD56 NK
1471	SRGN	0	1.42898	0.935	0.563	0	CD56 NK
1472	SELL	0	1.42098	0.87	0.589	0	CD56 NK
1473	TNFRSF18	0	1.38558	0.428	0.027	0	CD56 NK
1474	IFITM1	0	1.35968	0.995	0.773	0	CD56 NK
1475	GSN	0	1.32763	0.563	0.087	0	CD56 NK
1476	IL18RAP	0	1.31488	0.465	0.027	0	CD56 NK
1477	JAK1	0	1.28053	0.93	0.674	0	CD56 NK
1478	PTGDR	0	1.23431	0.468	0.052	0	CD56 NK
1479	SPTSSB	0	1.23313	0.37	0.001	0	CD56 NK
1480	FCER1G	0	1.19059	0.894	0.249	0	CD56 NK
1481	IL18R1	0	1.03329	0.358	0.029	0	CD56 NK
1482	CST7	0	1.01631	0.862	0.257	0	CD56 NK
1483	ATP8B4	0	0.93905	0.308	0.017	0	CD56 NK
1484	NCR1	0	0.914142	0.341	0.027	0	CD56 NK
1485	TYROBP	0	0.775508	0.965	0.284	0	CD56 NK
1486	CD63	1.35304595855558e-313	1.22005	0.756	0.334	0	CD56 NK
1487	DUSP2	4.22071209628744e-313	1.63386	0.771	0.288	0	CD56 NK
1488	HCST	1.01601381069739e-311	1.10616	0.947	0.641	2.32779e-307	CD56 NK
1489	TRGC1	1.54352166338613e-311	0.954441	0.339	0.03	3.53636e-307	CD56 NK
1490	ID2	3.5095966371373e-310	1.39683	0.655	0.226	8.04084e-306	CD56 NK
1491	TPST2	8.13535e-300	1.19461	0.657	0.219	1.86389e-295	CD56 NK
1492	CLIC3	3.50441e-290	1.43501	0.511	0.104	8.02895e-286	CD56 NK
1493	GZMA	3.90047e-275	1.31381	0.712	0.241	8.93637e-271	CD56 NK
1494	IFITM3	4.83626e-271	0.978568	0.912	0.532	1.10804e-266	CD56 NK
1495	GZMB	6.68988e-246	1.30001	0.53	0.139	1.53272e-241	CD56 NK
1496	HSH2D	1.31216e-237	1.1107	0.573	0.195	3.0063e-233	CD56 NK
1497	IGFBP7	3.30642e-236	0.961127	0.381	0.064	7.57533e-232	CD56 NK
1498	ZFP36L2	4.37349e-236	0.970666	0.956	0.769	1.00201e-231	CD56 NK
1499	TBX21	3.15017e-231	1.0128	0.48	0.114	7.21735e-227	CD56 NK
1500	CAPN12	5.70701e-230	0.83322	0.308	0.039	1.30753e-225	CD56 NK
1501	MCTP2	2.20109e-226	1.02608	0.47	0.114	5.04292e-222	CD56 NK
1502	APMAP	9.87506e-225	1.0041	0.607	0.202	2.26248e-220	CD56 NK
1503	GATA3	8.73927e-223	1.11359	0.495	0.14	2.00225e-218	CD56 NK
1504	RUNX3	4.61295e-221	1.08011	0.582	0.203	1.05687e-216	CD56 NK
1505	SAMD3	1.20967e-218	1.03632	0.557	0.175	2.77148e-214	CD56 NK
1506	MMP25-AS1	1.89612e-206	0.900298	0.348	0.067	4.3442e-202	CD56 NK
1507	RHOC	7.55292e-205	0.962545	0.565	0.183	1.73045e-200	CD56 NK
1508	DDIT4	5.78143e-199	1.21716	0.613	0.249	1.32458e-194	CD56 NK
1509	TXK	8.69128e-197	0.937225	0.466	0.128	1.99126e-192	CD56 NK
1510	CXXC5	4.92013e-189	0.870695	0.523	0.164	1.12725e-184	CD56 NK
1511	CXCR3	3.92785e-186	0.907433	0.371	0.081	8.9991e-182	CD56 NK
1512	ARL4C	6.35715e-186	0.957347	0.832	0.479	1.45649e-181	CD56 NK
1513	CHST12	3.86322e-179	0.909983	0.489	0.155	8.85103e-175	CD56 NK
1514	EOMES	3.17536e-174	0.781524	0.317	0.059	7.27506e-170	CD56 NK
1515	ITGAM	1.47552e-171	0.889987	0.476	0.147	3.38057e-167	CD56 NK
1516	ITGAX	2.21269e-169	0.981598	0.371	0.097	5.0695e-165	CD56 NK
1517	STK17A	2.26557e-163	0.901199	0.708	0.384	5.19064e-159	CD56 NK
1518	IER2	2.3197e-162	1.14705	0.787	0.539	5.31466e-158	CD56 NK
1519	ADGRE5	3.40219e-162	0.932018	0.651	0.344	7.79475e-158	CD56 NK
1520	GPR65	3.34301e-160	0.867349	0.534	0.203	7.65917e-156	CD56 NK
1521	XBP1	2.91064e-158	0.929498	0.631	0.32	6.66857e-154	CD56 NK
1522	CLDND1	8.15687e-157	0.892357	0.554	0.234	1.86882e-152	CD56 NK
1523	ZAP70	7.42177e-154	0.84212	0.69	0.344	1.7004e-149	CD56 NK
1524	HLA-A	1.01596e-149	0.609174	0.998	0.965	2.32767e-145	CD56 NK
1525	EFHD2	4.02689e-149	0.7659	0.754	0.401	9.226e-145	CD56 NK
1526	PLAC8	3.11458e-148	0.87194	0.716	0.414	7.13581e-144	CD56 NK
1527	AGK	1.07769e-147	0.708555	0.318	0.075	2.4691e-143	CD56 NK
1528	FOSL2	1.06812e-146	0.872434	0.392	0.116	2.44716e-142	CD56 NK
1529	CD247	4.66573e-146	0.85675	0.682	0.349	1.06896e-141	CD56 NK
1530	ARHGAP9	5.68451e-144	0.822977	0.6	0.307	1.30238e-139	CD56 NK
1531	IRF1	8.68717e-142	0.922129	0.793	0.533	1.99032e-137	CD56 NK
1532	EIF3G	1.02757e-141	0.711342	0.823	0.665	2.35427e-137	CD56 NK
1533	RAP1B	5.1562e-141	0.724746	0.813	0.573	1.18134e-136	CD56 NK
1534	NFKBIA	9.86989e-138	1.25393	0.772	0.593	2.26129e-133	CD56 NK
1535	PIK3R1	2.11686e-128	0.864305	0.66	0.364	4.84995e-124	CD56 NK
1536	CTSC	8.43446e-125	0.757221	0.633	0.323	1.93242e-120	CD56 NK
1537	ADAM8	3.88043e-121	0.7873	0.445	0.178	8.89046e-117	CD56 NK
1538	ACTN4	4.61934e-119	0.760837	0.562	0.27	1.05834e-114	CD56 NK
1539	RIN3	6.15406e-117	0.760997	0.547	0.275	1.40996e-112	CD56 NK
1540	SYTL3	5.86712e-113	0.690456	0.376	0.126	1.34421e-108	CD56 NK
1541	MBP	1.82175e-112	0.718163	0.635	0.361	4.17382e-108	CD56 NK
1542	NCR3	7.23433e-112	0.670449	0.393	0.138	1.65746e-107	CD56 NK
1543	CD2	8.95652e-109	0.827963	0.593	0.317	2.05203e-104	CD56 NK
1544	BST2	2.79416e-108	0.707839	0.697	0.448	6.4017e-104	CD56 NK
1545	SPN	5.7055e-107	0.722813	0.562	0.283	1.30719e-102	CD56 NK
1546	PDIA3	2.1823e-106	0.647732	0.778	0.551	4.99986e-102	CD56 NK
1547	CD44	2.60005e-106	0.696694	0.738	0.545	5.95697e-102	CD56 NK
1548	GZMM	4.43441e-106	0.838801	0.622	0.354	1.01597e-101	CD56 NK
1549	TCIRG1	3.80437e-103	0.695446	0.549	0.279	8.7162e-99	CD56 NK
1550	ABHD17A	1.88777e-101	0.72885	0.651	0.403	4.32506e-97	CD56 NK
1551	APOBEC3G	4.17151e-101	0.688648	0.456	0.197	9.55734e-97	CD56 NK
1552	ARPC5L	4.96426e-101	0.694872	0.561	0.291	1.13736e-96	CD56 NK
1553	TGFB1	1.30957e-94	0.61171	0.827	0.611	3.00036e-90	CD56 NK
1554	FLOT1	2.4978e-92	0.652351	0.459	0.226	5.7227e-88	CD56 NK
1555	ICAM3	3.81591e-89	0.597459	0.726	0.522	8.74263e-85	CD56 NK
1556	RASSF1	4.05645e-88	0.62483	0.479	0.23	9.29372e-84	CD56 NK
1557	CD81	5.8961e-87	0.645773	0.694	0.475	1.35086e-82	CD56 NK
1558	SUN2	6.65382e-87	0.628533	0.729	0.506	1.52446e-82	CD56 NK
1559	ARAP2	2.44455e-86	0.651729	0.403	0.176	5.6007e-82	CD56 NK
1560	S1PR5	2.75871e-84	0.679619	0.321	0.115	6.32049e-80	CD56 NK
1561	CBLB	6.49225e-84	0.660583	0.438	0.209	1.48744e-79	CD56 NK
1562	MYBL1	6.21763e-83	0.601541	0.317	0.113	1.42452e-78	CD56 NK
1563	LITAF	2.82383e-81	0.660299	0.708	0.49	6.46968e-77	CD56 NK
1564	G6PD	3.32491e-81	0.612779	0.415	0.196	7.61769e-77	CD56 NK
1565	SYNE1	3.61572e-80	0.590991	0.514	0.263	8.28397e-76	CD56 NK
1566	SLC9A3R1	9.50303e-80	0.602502	0.657	0.415	2.17724e-75	CD56 NK
1567	PARP8	1.54773e-79	0.623629	0.528	0.299	3.54601e-75	CD56 NK
1568	GIMAP6	6.71877e-78	0.587241	0.312	0.124	1.53934e-73	CD56 NK
1569	TSPAN32	9.66061e-78	0.597222	0.361	0.157	2.21334e-73	CD56 NK
1570	TNFAIP3	9.05841e-76	0.820606	0.586	0.349	2.07537e-71	CD56 NK
1571	CDK17	9.60328e-76	0.589104	0.403	0.185	2.20021e-71	CD56 NK
1572	CDKN2D	7.81527e-75	0.609259	0.591	0.369	1.79056e-70	CD56 NK
1573	FYN	8.64032e-75	0.599504	0.645	0.418	1.97958e-70	CD56 NK
1574	METRNL	4.51638e-73	0.71488	0.323	0.135	1.03475e-68	CD56 NK
1575	SLFN5	1.24024e-72	0.625021	0.505	0.279	2.84152e-68	CD56 NK
1576	C17orf49	4.24157e-71	0.607021	0.538	0.318	9.71786e-67	CD56 NK
1577	SIPA1	1.55667e-69	0.588625	0.452	0.254	3.56649e-65	CD56 NK
1578	MACF1	1.47273e-67	0.596949	0.539	0.322	3.37417e-63	CD56 NK
1579	RNF125	6.58927e-67	0.615717	0.395	0.196	1.50967e-62	CD56 NK
1580	HSPA5	6.90153e-65	0.626031	0.633	0.435	1.58121e-60	CD56 NK
1581	ZFP36	3.62183e-59	0.835311	0.74	0.669	8.29798e-55	CD56 NK
1582	FOS	8.41318e-51	1.12961	0.446	0.298	1.92754e-46	CD56 NK
1583	PPP1R15A	1.42188e-38	0.766343	0.346	0.292	3.25767e-34	CD56 NK
1584	DUSP1	1.30535e-22	0.622163	0.644	0.547	2.99069e-18	CD56 NK
1585	LEF1	0	1.61363	0.814	0.221	0	CD4 naive T
1586	TCF7	0	1.49137	0.893	0.326	0	CD4 naive T
1587	CCR7	0	1.4341	0.742	0.233	0	CD4 naive T
1588	MAL	0	1.39208	0.696	0.18	0	CD4 naive T
1589	PRKCQ-AS1	0	1.2775	0.661	0.202	0	CD4 naive T
1590	NOSIP	0	1.2728	0.838	0.41	0	CD4 naive T
1591	LDHB	0	1.21297	0.957	0.595	0	CD4 naive T
1592	LINC00861	0	1.15917	0.685	0.267	0	CD4 naive T
1593	CAMK4	0	1.13463	0.63	0.208	0	CD4 naive T
1594	IL7R	0	1.11484	0.891	0.349	0	CD4 naive T
1595	PIM1	0	1.06778	0.596	0.299	0	CD4 naive T
1596	SARAF	0	1.03827	0.987	0.788	0	CD4 naive T
1597	TRAT1	0	1.02033	0.482	0.137	0	CD4 naive T
1598	GIMAP7	0	1.01087	0.812	0.436	0	CD4 naive T
1599	PIK3IP1	0	1.00606	0.645	0.277	0	CD4 naive T
1600	GIMAP5	0	0.997065	0.668	0.291	0	CD4 naive T
1601	PCED1B-AS1	0	0.988183	0.859	0.517	0	CD4 naive T
1602	TRABD2A	0	0.980806	0.454	0.116	0	CD4 naive T
1603	CISH	0	0.966805	0.35	0.123	0	CD4 naive T
1604	LEPROTL1	0	0.961509	0.759	0.391	0	CD4 naive T
1605	RCAN3	0	0.93921	0.569	0.221	0	CD4 naive T
1606	FLT3LG	0	0.920544	0.668	0.31	0	CD4 naive T
1607	IL6ST	0	0.913974	0.435	0.141	0	CD4 naive T
1608	CD3E	0	0.89499	0.969	0.487	0	CD4 naive T
1609	LDLRAP1	0	0.856492	0.453	0.163	0	CD4 naive T
1610	SATB1	0	0.853284	0.502	0.204	0	CD4 naive T
1611	C12orf57	0	0.836233	0.898	0.615	0	CD4 naive T
1612	OXNAD1	0	0.835491	0.446	0.151	0	CD4 naive T
1613	BCL11B	0	0.80958	0.517	0.222	0	CD4 naive T
1614	RGS10	0	0.800716	0.666	0.352	0	CD4 naive T
1615	NDFIP1	0	0.782401	0.641	0.369	0	CD4 naive T
1616	DGKA	0	0.776552	0.507	0.218	0	CD4 naive T
1617	CD27	0	0.773267	0.553	0.227	0	CD4 naive T
1618	GIMAP1	0	0.761341	0.543	0.278	0	CD4 naive T
1619	ABLIM1	0	0.753439	0.495	0.218	0	CD4 naive T
1620	LTB	0	0.728595	0.98	0.667	0	CD4 naive T
1621	ITGA6	0	0.724997	0.329	0.098	0	CD4 naive T
1622	MYC	0	0.721008	0.45	0.207	0	CD4 naive T
1623	PCED1B	0	0.71899	0.421	0.18	0	CD4 naive T
1624	ETS1	0	0.718264	0.775	0.501	0	CD4 naive T
1625	NPM1	0	0.712886	0.966	0.814	0	CD4 naive T
1626	ACTN1	0	0.701286	0.405	0.157	0	CD4 naive T
1627	INPP4B	0	0.696068	0.394	0.153	0	CD4 naive T
1628	CD3D	0	0.694812	0.826	0.399	0	CD4 naive T
1629	MGAT4A	0	0.693714	0.542	0.282	0	CD4 naive T
1630	TESPA1	0	0.688469	0.385	0.148	0	CD4 naive T
1631	GAS5	0	0.670481	0.82	0.603	0	CD4 naive T
1632	SNHG29	0	0.669945	0.906	0.73	0	CD4 naive T
1633	RPS12	0	0.669536	1	0.999	0	CD4 naive T
1634	MLLT3	0	0.667664	0.322	0.106	0	CD4 naive T
1635	CD3G	0	0.665384	0.699	0.342	0	CD4 naive T
1636	TC2N	0	0.658245	0.482	0.223	0	CD4 naive T
1637	FYB1	0	0.650011	0.866	0.572	0	CD4 naive T
1638	PIM2	0	0.649673	0.533	0.288	0	CD4 naive T
1639	RPL32	0	0.643858	1	0.998	0	CD4 naive T
1640	AQP3	0	0.637874	0.428	0.17	0	CD4 naive T
1641	RPL5	0	0.633327	0.999	0.98	0	CD4 naive T
1642	ITK	0	0.632195	0.48	0.234	0	CD4 naive T
1643	TLE5	0	0.629249	0.947	0.734	0	CD4 naive T
1644	RPL3	0	0.621505	0.999	0.978	0	CD4 naive T
1645	RGCC	0	0.619308	0.305	0.112	0	CD4 naive T
1646	BCL2	0	0.614568	0.418	0.217	0	CD4 naive T
1647	RPL30	0	0.614301	1	0.999	0	CD4 naive T
1648	CD6	0	0.6106	0.492	0.236	0	CD4 naive T
1649	EEF1G	0	0.610407	0.985	0.899	0	CD4 naive T
1650	EEF1B2	0	0.608038	0.993	0.941	0	CD4 naive T
1651	RPS13	0	0.602201	1	0.997	0	CD4 naive T
1652	RPS3A	0	0.600249	1	0.996	0	CD4 naive T
1653	PABPC1	0	0.595988	0.993	0.919	0	CD4 naive T
1654	SH3YL1	0	0.594492	0.323	0.132	0	CD4 naive T
1655	EIF3E	0	0.59414	0.82	0.622	0	CD4 naive T
1656	TPT1	0	0.590091	1	0.996	0	CD4 naive T
1657	MS4A1	0	2.56436	0.992	0.255	0	Active B
1658	CD79A	0	2.39937	0.989	0.284	0	Active B
1659	CD74	0	2.18326	1	0.89	0	Active B
1660	HLA-DPB1	0	2.16266	0.993	0.582	0	Active B
1661	HLA-DRB5	0	2.13707	0.945	0.44	0	Active B
1662	HLA-DQA1	0	2.0384	0.949	0.299	0	Active B
1663	HLA-DPA1	0	2.02798	0.985	0.573	0	Active B
1664	HLA-DQB1	0	2.02284	0.966	0.378	0	Active B
1665	HLA-DRB1	0	2.01576	0.994	0.547	0	Active B
1666	IGKC	0	1.98812	0.633	0.154	0	Active B
1667	FCRL5	0	1.98764	0.568	0.038	0	Active B
1668	HSPB1	0	1.9798	0.589	0.317	0	Active B
1669	HLA-DRA	0	1.96419	0.993	0.499	0	Active B
1670	RHOB	0	1.9095	0.538	0.095	0	Active B
1671	CD19	0	1.88745	0.64	0.109	0	Active B
1672	FCRLA	0	1.87279	0.693	0.121	0	Active B
1673	PPP1R14A	0	1.85984	0.46	0.046	0	Active B
1674	FCRL3	0	1.77669	0.55	0.088	0	Active B
1675	IGHG2	0	1.6723	0.415	0.032	0	Active B
1676	IGHG3	0	1.62843	0.38	0.025	0	Active B
1677	MPP6	0	1.59178	0.38	0.043	0	Active B
1678	CIB1	0	1.58937	0.78	0.47	0	Active B
1679	IGHA1	0	1.53761	0.432	0.043	0	Active B
1680	TSPAN3	0	1.52518	0.582	0.152	0	Active B
1681	DAPP1	0	1.52281	0.551	0.126	0	Active B
1682	BANK1	0	1.48448	0.727	0.189	0	Active B
1683	EMP3	0	1.4702	0.94	0.803	0	Active B
1684	HLA-DMA	0	1.32039	0.804	0.351	0	Active B
1685	LRMP	0	1.31479	0.472	0.121	0	Active B
1686	FCRL2	0	1.30077	0.388	0.032	0	Active B
1687	RALGPS2	0	1.28616	0.654	0.201	0	Active B
1688	MTSS1	0	1.28196	0.549	0.18	0	Active B
1689	CD72	0	1.27855	0.423	0.079	0	Active B
1690	P2RX5	0	1.26579	0.51	0.134	0	Active B
1691	EZR	0	1.2529	0.797	0.534	0	Active B
1692	LAPTM5	0	1.23312	0.933	0.875	0	Active B
1693	CD52	0	1.20525	0.991	0.893	0	Active B
1694	CLECL1	0	1.19536	0.35	0.032	0	Active B
1695	IGHG1	0	1.1871	0.312	0.023	0	Active B
1696	SYK	0	1.17675	0.55	0.198	0	Active B
1697	SPIB	0	1.17376	0.48	0.114	0	Active B
1698	SCIMP	0	1.14737	0.424	0.106	0	Active B
1699	LBH	0	1.13405	0.671	0.407	0	Active B
1700	FCGR2B	0	1.13166	0.416	0.078	0	Active B
1701	POU2F2	0	1.13077	0.618	0.285	0	Active B
1702	HERPUD1	0	1.12462	0.588	0.329	0	Active B
1703	MEF2C	0	1.09053	0.656	0.249	0	Active B
1704	GABARAPL2	0	1.08566	0.642	0.401	0	Active B
1705	BLK	0	1.07308	0.46	0.101	0	Active B
1706	CD22	0	1.06503	0.422	0.102	0	Active B
1707	FCMR	0	1.03979	0.758	0.507	0	Active B
1708	CD37	0	0.872664	0.973	0.896	0	Active B
1709	MALAT1	0	0.803363	1	0.999	0	Active B
1710	IFI30	0	0.670931	0.8	0.285	0	Active B
1711	RGS2	3.74995825193506e-321	1.23824	0.403	0.141	8.59152935100842e-317	Active B
1712	FGR	8.9941493745922e-317	1.10553	0.574	0.246	2.06064956321282e-312	Active B
1713	CD79B	3.11557529472041e-316	0.875267	0.63	0.253	7.13809455773394e-312	Active B
1714	PLAC8	2.20180936400091e-310	1.0291	0.648	0.413	5.04457e-306	Active B
1715	PDLIM1	4.67265e-307	0.935353	0.458	0.134	1.07055e-302	Active B
1716	ACP5	1.66271e-300	0.921402	0.354	0.104	3.80945e-296	Active B
1717	GDI2	1.94272e-294	0.824868	0.654	0.491	4.45097e-290	Active B
1718	RPS26	7.85011e-292	0.862217	0.984	0.948	1.79854e-287	Active B
1719	PPDPF	1.38406e-291	0.802051	0.873	0.801	3.17102e-287	Active B
1720	PLD4	1.00253e-286	0.927021	0.314	0.063	2.2969e-282	Active B
1721	GRB2	3.4882e-281	0.828056	0.704	0.488	7.99181e-277	Active B
1722	ADAM28	3.81505e-281	1.04192	0.379	0.099	8.74067e-277	Active B
1723	MEF2A	2.9382e-273	0.920679	0.418	0.178	6.73171e-269	Active B
1724	HLA-DQA2	1.69887e-270	1.45049	0.386	0.136	3.89228e-266	Active B
1725	CCDC50	5.66093e-263	0.94308	0.358	0.102	1.29698e-258	Active B
1726	TSC22D3	2.5061e-262	0.834581	0.775	0.702	5.74173e-258	Active B
1727	SYNGR2	6.24004e-256	0.832743	0.633	0.443	1.42966e-251	Active B
1728	HCK	1.62938e-248	0.841668	0.439	0.146	3.73307e-244	Active B
1729	PTPRCAP	3.14698e-246	1.01504	0.608	0.359	7.21005e-242	Active B
1730	ADK	1.02562e-245	0.941375	0.477	0.242	2.3498e-241	Active B
1731	JUN	7.34448e-238	1.01016	0.675	0.386	1.68269e-233	Active B
1732	MAP3K8	3.2132e-237	1.00442	0.451	0.19	7.36176e-233	Active B
1733	IFT57	2.02246e-230	0.85978	0.39	0.135	4.63366e-226	Active B
1734	SMIM14	1.49819e-229	0.947186	0.413	0.158	3.43251e-225	Active B
1735	IGHM	6.18544e-228	0.988639	0.492	0.193	1.41715e-223	Active B
1736	RNF141	3.33645e-226	0.841795	0.345	0.116	7.64413e-222	Active B
1737	AC004687.1	1.17524e-225	0.911178	0.419	0.194	2.6926e-221	Active B
1738	PTPN6	2.03314e-224	0.754326	0.657	0.504	4.65814e-220	Active B
1739	SWAP70	3.68583e-221	0.812072	0.442	0.16	8.4446e-217	Active B
1740	MTPN	3.32841e-213	0.787919	0.63	0.465	7.62573e-209	Active B
1741	CD82	2.98742e-207	0.854835	0.43	0.191	6.84448e-203	Active B
1742	TPD52	3.88443e-207	0.806772	0.423	0.158	8.89962e-203	Active B
1743	ATP6V0E1	1.07624e-197	0.651404	0.691	0.581	2.46576e-193	Active B
1744	PTPN1	1.94846e-191	0.778712	0.465	0.277	4.46411e-187	Active B
1745	SMC6	3.42278e-190	0.791578	0.302	0.098	7.84194e-186	Active B
1746	CRIP1	8.96411e-190	0.8903	0.823	0.656	2.05377e-185	Active B
1747	ISCU	3.01347e-186	0.642117	0.606	0.468	6.90416e-182	Active B
1748	PLEK	2.27225e-184	0.854035	0.606	0.334	5.20595e-180	Active B
1749	GPR183	2.56703e-184	0.877888	0.397	0.175	5.88133e-180	Active B
1750	SEC61B	1.48208e-179	0.652259	0.612	0.507	3.39559e-175	Active B
1751	TCF4	4.25122e-177	0.706092	0.336	0.111	9.73998e-173	Active B
1752	MX1	5.0176e-176	0.879579	0.518	0.299	1.14958e-171	Active B
1753	IGHD	8.89275e-176	1.07873	0.332	0.113	2.03742e-171	Active B
1754	DDAH2	1.8643e-175	0.727524	0.307	0.108	4.27129e-171	Active B
1755	MT-ND4L	4.37362e-173	0.677906	0.912	0.877	1.00204e-168	Active B
1756	ZEB2	2.04814e-166	0.777362	0.562	0.303	4.6925e-162	Active B
1757	MT-ND3	1.95671e-165	0.602246	0.97	0.928	4.48301e-161	Active B
1758	YWHAH	3.53541e-165	0.726989	0.314	0.206	8.09998e-161	Active B
1759	CLEC2D	3.75766e-163	0.756057	0.501	0.323	8.60918e-159	Active B
1760	SNX3	2.06901e-161	0.604945	0.577	0.494	4.7403e-157	Active B
1761	EAF2	3.09532e-159	0.680396	0.368	0.141	7.09169e-155	Active B
1762	MRPL40	1.18546e-157	0.688119	0.317	0.15	2.71602e-153	Active B
1763	HSPA4	2.2417e-155	0.707472	0.312	0.181	5.13597e-151	Active B
1764	SNX2	1.05262e-154	0.715184	0.567	0.344	2.41166e-150	Active B
1765	PLCG2	9.21852e-151	0.794026	0.315	0.122	2.11206e-146	Active B
1766	PARP1	2.54813e-145	0.709338	0.498	0.323	5.83801e-141	Active B
1767	STX7	3.99045e-145	0.737607	0.402	0.192	9.14252e-141	Active B
1768	DBNL	1.16585e-139	0.612394	0.497	0.346	2.67107e-135	Active B
1769	SCPEP1	1.31032e-137	0.684842	0.333	0.151	3.00206e-133	Active B
1770	LY6E	8.07543e-134	0.587806	0.806	0.685	1.85016e-129	Active B
1771	IGFLR1	1.05963e-124	0.618943	0.423	0.265	2.42772e-120	Active B
1772	CYB561A3	7.08616e-122	0.649358	0.393	0.191	1.62351e-117	Active B
1773	ITSN2	7.99846e-119	0.600118	0.466	0.324	1.83253e-114	Active B
1774	PARP15	1.20509e-118	0.640033	0.33	0.156	2.76099e-114	Active B
1775	PPM1K	5.54415e-118	0.669265	0.403	0.229	1.27022e-113	Active B
1776	SPINT2	1.20211e-114	0.60595	0.351	0.193	2.75415e-110	Active B
1777	ODC1	4.50427e-114	0.6483	0.365	0.208	1.03197e-109	Active B
1778	B4GALT1	4.00693e-109	0.606325	0.378	0.225	9.18028e-105	Active B
1779	IFI44L	5.61195e-109	0.776928	0.408	0.251	1.28575e-104	Active B
1780	45717	7.68431e-104	0.596444	0.35	0.165	1.76055e-99	Active B
1781	ARID5B	1.6826e-99	0.652939	0.419	0.244	3.855e-95	Active B
1782	CD83	1.10217e-95	0.591409	0.311	0.14	2.52517e-91	Active B
1783	GNLY	0	4.1257	0.942	0.12	0	CD16 NK
1784	GZMB	0	3.39781	0.931	0.084	0	CD16 NK
1785	PRF1	0	3.25555	0.947	0.179	0	CD16 NK
1786	NKG7	0	3.16369	0.999	0.241	0	CD16 NK
1787	SPON2	0	3.12151	0.751	0.07	0	CD16 NK
1788	FGFBP2	0	2.9708	0.887	0.098	0	CD16 NK
1789	CST7	0	2.81304	0.983	0.208	0	CD16 NK
1790	FCGR3A	0	2.652	0.823	0.088	0	CD16 NK
1791	CTSW	0	2.63234	0.959	0.273	0	CD16 NK
1792	GZMA	0	2.4339	0.941	0.193	0	CD16 NK
1793	CLIC3	0	2.41694	0.626	0.069	0	CD16 NK
1794	KLRD1	0	2.38993	0.834	0.101	0	CD16 NK
1795	HOPX	0	2.32535	0.796	0.14	0	CD16 NK
1796	CCL5	0	2.19489	0.895	0.258	0	CD16 NK
1797	GZMH	0	2.18988	0.829	0.124	0	CD16 NK
1798	CD247	0	2.18636	0.889	0.312	0	CD16 NK
1799	KLRC2	0	2.13413	0.481	0.031	0	CD16 NK
1800	KLRF1	0	2.11638	0.63	0.025	0	CD16 NK
1801	MYOM2	0	2.0802	0.372	0.029	0	CD16 NK
1802	S1PR5	0	2.05328	0.689	0.074	0	CD16 NK
1803	CD7	0	2.023	0.896	0.39	0	CD16 NK
1804	IL2RB	0	1.98985	0.635	0.105	0	CD16 NK
1805	KLRB1	0	1.96307	0.734	0.128	0	CD16 NK
1806	EFHD2	0	1.89312	0.874	0.369	0	CD16 NK
1807	CMC1	0	1.84638	0.628	0.154	0	CD16 NK
1808	CCL4	0	1.84227	0.61	0.09	0	CD16 NK
1809	ADGRG1	0	1.79014	0.562	0.058	0	CD16 NK
1810	GZMM	0	1.78454	0.857	0.319	0	CD16 NK
1811	PRSS23	0	1.7663	0.52	0.047	0	CD16 NK
1812	SH2D1B	0	1.73163	0.473	0.008	0	CD16 NK
1813	CX3CR1	0	1.72735	0.492	0.102	0	CD16 NK
1814	APMAP	0	1.71363	0.673	0.171	0	CD16 NK
1815	MATK	0	1.66753	0.613	0.125	0	CD16 NK
1816	TTC38	0	1.65671	0.514	0.051	0	CD16 NK
1817	RHOC	0	1.61725	0.619	0.154	0	CD16 NK
1818	IGFBP7	0	1.6023	0.416	0.041	0	CD16 NK
1819	ABHD17A	0	1.60106	0.719	0.382	0	CD16 NK
1820	TBX21	0	1.59077	0.517	0.087	0	CD16 NK
1821	TRBC1	0	1.50895	0.636	0.234	0	CD16 NK
1822	TRDC	0	1.48517	0.411	0.023	0	CD16 NK
1823	LITAF	0	1.4844	0.845	0.465	0	CD16 NK
1824	IFITM2	0	1.44783	0.937	0.734	0	CD16 NK
1825	ARL4C	0	1.44716	0.863	0.454	0	CD16 NK
1826	CD160	0	1.4312	0.386	0.03	0	CD16 NK
1827	HCST	0	1.42315	0.944	0.621	0	CD16 NK
1828	FCRL6	0	1.41258	0.468	0.067	0	CD16 NK
1829	KLRK1	0	1.37519	0.658	0.205	0	CD16 NK
1830	GNG2	0	1.33895	0.636	0.271	0	CD16 NK
1831	LAIR2	0	1.32407	0.32	0.045	0	CD16 NK
1832	SYNE1	0	1.31273	0.611	0.239	0	CD16 NK
1833	CD63	0	1.29222	0.67	0.313	0	CD16 NK
1834	ZAP70	0	1.28704	0.695	0.321	0	CD16 NK
1835	PYHIN1	0	1.25731	0.478	0.125	0	CD16 NK
1836	CTSC	0	1.24413	0.65	0.301	0	CD16 NK
1837	TGFBR3	0	1.24094	0.436	0.092	0	CD16 NK
1838	PTGDR	0	1.22846	0.35	0.033	0	CD16 NK
1839	ITGB2	0	1.2233	0.94	0.642	0	CD16 NK
1840	C12orf75	0	1.21664	0.553	0.184	0	CD16 NK
1841	CEP78	0	1.21535	0.403	0.082	0	CD16 NK
1842	DDIT4	0	1.20925	0.542	0.23	0	CD16 NK
1843	SRGN	0	1.20902	0.913	0.54	0	CD16 NK
1844	SPN	0	1.20124	0.571	0.264	0	CD16 NK
1845	GNPTAB	0	1.19052	0.441	0.137	0	CD16 NK
1846	RUNX3	0	1.1879	0.507	0.184	0	CD16 NK
1847	CD300A	0	1.17014	0.424	0.118	0	CD16 NK
1848	SLC9A3R1	0	1.16533	0.697	0.396	0	CD16 NK
1849	TYROBP	0	1.1566	0.953	0.24	0	CD16 NK
1850	DUSP2	0	1.15052	0.609	0.268	0	CD16 NK
1851	IFITM1	0	1.14791	0.986	0.759	0	CD16 NK
1852	TPST2	0	1.14372	0.511	0.201	0	CD16 NK
1853	BHLHE40	0	1.13826	0.395	0.135	0	CD16 NK
1854	CD81	0	1.13373	0.699	0.46	0	CD16 NK
1855	C1orf21	0	1.13082	0.349	0.042	0	CD16 NK
1856	METRNL	0	1.12938	0.406	0.117	0	CD16 NK
1857	PLEK	0	1.1256	0.671	0.313	0	CD16 NK
1858	PRKCH	0	1.12469	0.578	0.262	0	CD16 NK
1859	SH2D2A	0	1.1245	0.405	0.118	0	CD16 NK
1860	NCR3	0	1.10528	0.427	0.118	0	CD16 NK
1861	SYNE2	0	1.10045	0.619	0.296	0	CD16 NK
1862	ARPC5L	0	1.08845	0.57	0.273	0	CD16 NK
1863	CD99	0	1.08581	0.864	0.574	0	CD16 NK
1864	AOAH	0	1.08463	0.432	0.141	0	CD16 NK
1865	PLAAT4	0	1.078	0.766	0.486	0	CD16 NK
1866	TXK	0	1.07222	0.394	0.111	0	CD16 NK
1867	IGF2R	0	1.0658	0.456	0.207	0	CD16 NK
1868	PLEKHF1	0	1.0548	0.336	0.061	0	CD16 NK
1869	CHST12	0	1.05034	0.423	0.138	0	CD16 NK
1870	SAMD3	0	1.04849	0.454	0.158	0	CD16 NK
1871	ID2	0	1.04635	0.488	0.211	0	CD16 NK
1872	MAP3K8	0	1.0426	0.426	0.177	0	CD16 NK
1873	ITGAL	0	1.03622	0.524	0.248	0	CD16 NK
1874	JAK1	0	1.03512	0.823	0.665	0	CD16 NK
1875	FLNA	0	1.02358	0.814	0.555	0	CD16 NK
1876	TFDP2	0	1.00988	0.373	0.11	0	CD16 NK
1877	ABI3	0	1.00486	0.377	0.126	0	CD16 NK
1878	HSPA5	0	1.00376	0.626	0.423	0	CD16 NK
1879	PFN1	0	1.00106	0.996	0.974	0	CD16 NK
1880	RAP1B	0	0.995025	0.77	0.561	0	CD16 NK
1881	MCTP2	0	0.983676	0.361	0.099	0	CD16 NK
1882	CALM1	0	0.980928	0.969	0.855	0	CD16 NK
1883	PDIA3	0	0.980167	0.744	0.539	0	CD16 NK
1884	MBP	0	0.970403	0.593	0.346	0	CD16 NK
1885	RASSF1	0	0.966972	0.467	0.214	0	CD16 NK
1886	SYTL3	0	0.965507	0.355	0.111	0	CD16 NK
1887	FYN	0	0.958457	0.644	0.403	0	CD16 NK
1888	CALR	0	0.957322	0.737	0.562	0	CD16 NK
1889	IRF1	0	0.952016	0.744	0.52	0	CD16 NK
1890	MT-ATP8	0	0.94777	0.71	0.557	0	CD16 NK
1891	DHRS7	0	0.944527	0.57	0.334	0	CD16 NK
1892	ZEB2	0	0.934293	0.593	0.285	0	CD16 NK
1893	FCER1G	0	0.930425	0.584	0.23	0	CD16 NK
1894	STOM	0	0.92748	0.386	0.142	0	CD16 NK
1895	TSEN54	0	0.924818	0.398	0.152	0	CD16 NK
1896	MSN	0	0.923474	0.77	0.585	0	CD16 NK
1897	ADAM8	0	0.91308	0.394	0.165	0	CD16 NK
1898	DOK2	0	0.905516	0.483	0.232	0	CD16 NK
1899	CTSD	0	0.900783	0.691	0.381	0	CD16 NK
1900	TGFB1	0	0.888734	0.786	0.6	0	CD16 NK
1901	PAXX	0	0.887204	0.625	0.399	0	CD16 NK
1902	MYBL1	0	0.885026	0.321	0.099	0	CD16 NK
1903	XBP1	0	0.884329	0.499	0.309	0	CD16 NK
1904	ZFP36	0	0.880201	0.734	0.664	0	CD16 NK
1905	ARPC2	0	0.87727	0.929	0.802	0	CD16 NK
1906	STAT4	0	0.869564	0.387	0.16	0	CD16 NK
1907	LPCAT1	0	0.866141	0.321	0.108	0	CD16 NK
1908	BIN2	0	0.864927	0.691	0.487	0	CD16 NK
1909	APOBEC3G	0	0.862226	0.401	0.184	0	CD16 NK
1910	SASH3	0	0.855264	0.5	0.291	0	CD16 NK
1911	SLC15A4	0	0.854064	0.309	0.103	0	CD16 NK
1912	SUN2	0	0.848931	0.697	0.493	0	CD16 NK
1913	UBE2F	0	0.843614	0.394	0.185	0	CD16 NK
1914	PTPN12	0	0.842788	0.311	0.112	0	CD16 NK
1915	FOSL2	0	0.838905	0.306	0.104	0	CD16 NK
1916	NFATC2	0	0.838526	0.387	0.18	0	CD16 NK
1917	DIP2A	0	0.83845	0.333	0.147	0	CD16 NK
1918	FAM49B	0	0.835583	0.57	0.37	0	CD16 NK
1919	IL2RG	0	0.835581	0.871	0.665	0	CD16 NK
1920	ITGAM	0	0.829006	0.359	0.134	0	CD16 NK
1921	BSG	0	0.828801	0.573	0.373	0	CD16 NK
1922	UBB	0	0.826473	0.875	0.754	0	CD16 NK
1923	CCND3	0	0.825144	0.691	0.529	0	CD16 NK
1924	ACTN4	0	0.82389	0.462	0.258	0	CD16 NK
1925	PTPN4	0	0.820031	0.391	0.183	0	CD16 NK
1926	IER2	0	0.819542	0.651	0.532	0	CD16 NK
1927	MAPRE2	0	0.815326	0.405	0.208	0	CD16 NK
1928	GPR65	0	0.814646	0.397	0.192	0	CD16 NK
1929	ADGRE5	0	0.811173	0.519	0.333	0	CD16 NK
1930	ARHGAP9	0	0.811087	0.48	0.297	0	CD16 NK
1931	PXN	0	0.810566	0.425	0.231	0	CD16 NK
1932	CFL1	0	0.80984	0.984	0.938	0	CD16 NK
1933	HLA-C	0	0.808988	0.998	0.958	0	CD16 NK
1934	CLEC2B	0	0.807149	0.551	0.345	0	CD16 NK
1935	HSH2D	0	0.797091	0.383	0.184	0	CD16 NK
1936	IQGAP1	0	0.794392	0.67	0.464	0	CD16 NK
1937	ITGB7	0	0.793965	0.491	0.31	0	CD16 NK
1938	PRDM1	0	0.788352	0.308	0.11	0	CD16 NK
1939	ANXA1	0	0.787595	0.743	0.441	0	CD16 NK
1940	CDK2AP2	0	0.78579	0.412	0.231	0	CD16 NK
1941	HLA-B	0	0.785781	1	0.983	0	CD16 NK
1942	PIP4K2A	0	0.780001	0.42	0.248	0	CD16 NK
1943	ATP2B4	0	0.779392	0.332	0.139	0	CD16 NK
1944	RNF213	0	0.779185	0.73	0.551	0	CD16 NK
1945	FGR	0	0.774147	0.489	0.233	0	CD16 NK
1946	PPP1CA	0	0.773896	0.748	0.589	0	CD16 NK
1947	NDUFB2	0	0.769471	0.677	0.514	0	CD16 NK
1948	DENND2D	0	0.767932	0.406	0.246	0	CD16 NK
1949	B2M	0	0.766997	1	1	0	CD16 NK
1950	DSTN	0	0.75945	0.403	0.223	0	CD16 NK
1951	OSTF1	0	0.758931	0.54	0.373	0	CD16 NK
1952	RAC2	0	0.755475	0.892	0.803	0	CD16 NK
1953	SKAP1	0	0.752895	0.528	0.317	0	CD16 NK
1954	DNAJB6	0	0.752613	0.43	0.262	0	CD16 NK
1955	RNF125	0	0.748725	0.369	0.185	0	CD16 NK
1956	MACF1	0	0.744128	0.48	0.312	0	CD16 NK
1957	DBI	0	0.742493	0.672	0.493	0	CD16 NK
1958	MYO1F	0	0.74073	0.513	0.274	0	CD16 NK
1959	CISD3	0	0.732143	0.342	0.167	0	CD16 NK
1960	PPP2R5C	0	0.728531	0.515	0.34	0	CD16 NK
1961	NDUFB7	0	0.727161	0.574	0.404	0	CD16 NK
1962	UTRN	0	0.726966	0.503	0.339	0	CD16 NK
1963	PPP1R18	0	0.726418	0.545	0.386	0	CD16 NK
1964	ACTG1	0	0.725209	0.954	0.876	0	CD16 NK
1965	ALOX5AP	0	0.724967	0.474	0.334	0	CD16 NK
1966	IDS	0	0.723371	0.481	0.314	0	CD16 NK
1967	PPIB	0	0.714291	0.819	0.704	0	CD16 NK
1968	MAPK1	0	0.713987	0.387	0.235	0	CD16 NK
1969	STK10	0	0.713286	0.502	0.356	0	CD16 NK
1970	C5orf56	0	0.712952	0.392	0.218	0	CD16 NK
1971	PLAC8	0	0.701218	0.584	0.403	0	CD16 NK
1972	BZW1	0	0.700755	0.555	0.41	0	CD16 NK
1973	HLA-A	0	0.700362	0.997	0.963	0	CD16 NK
1974	CYBA	0	0.694321	0.932	0.857	0	CD16 NK
1975	RORA	0	0.694193	0.383	0.203	0	CD16 NK
1976	FKBP11	0	0.69383	0.349	0.18	0	CD16 NK
1977	LCP1	0	0.691876	0.831	0.675	0	CD16 NK
1978	SYTL1	0	0.691492	0.504	0.339	0	CD16 NK
1979	MYL12A	0	0.691184	0.949	0.882	0	CD16 NK
1980	IQGAP2	0	0.685057	0.398	0.247	0	CD16 NK
1981	DDOST	0	0.681685	0.504	0.357	0	CD16 NK
1982	G6PD	0	0.673843	0.342	0.186	0	CD16 NK
1983	SELPLG	0	0.673779	0.542	0.404	0	CD16 NK
1984	ACTB	0	0.671622	0.999	0.986	0	CD16 NK
1985	TCF25	0	0.670332	0.596	0.475	0	CD16 NK
1986	MIDN	0	0.667766	0.329	0.179	0	CD16 NK
1987	PITPNC1	0	0.660926	0.368	0.219	0	CD16 NK
1988	CFLAR	0	0.660866	0.49	0.334	0	CD16 NK
1989	PTPRC	0	0.660738	0.939	0.869	0	CD16 NK
1990	RBM39	0	0.659639	0.727	0.634	0	CD16 NK
1991	HLA-E	0	0.659386	0.988	0.942	0	CD16 NK
1992	RASAL3	0	0.655592	0.434	0.276	0	CD16 NK
1993	MYO1G	0	0.648995	0.524	0.37	0	CD16 NK
1994	EVL	0	0.647929	0.785	0.623	0	CD16 NK
1995	GSTP1	0	0.646293	0.783	0.555	0	CD16 NK
1996	CDC42SE1	0	0.645715	0.557	0.435	0	CD16 NK
1997	CLIC1	0	0.644573	0.842	0.701	0	CD16 NK
1998	SEPTIN7	0	0.637545	0.721	0.594	0	CD16 NK
[truncated: 1,417 more rows]

## Sheet: Supplementary Data 2
Figure 1C. Proportions of major cell types in the discovery cohort across SLE, LN, and HC groups.
Sample	Group	CellType	Proportion (%)
HC1	HC	B	3.48972
HC2	HC	B	6.45663
HC3	HC	B	10.4058
HC4	HC	B	8.0154
HC5	HC	B	9.13296
HC6	HC	B	5.5945
P1	SLE	B	5.7625
P10	LN	B	4.01773
P11	LN	B	21.4043
P12	LN	B	11.7258
P2	SLE	B	29.3726
P3	SLE	B	40.6549
P4	SLE	B	9.49297
P5	SLE	B	19.9264
P6	SLE	B	12.289
P7	LN	B	7.87774
P8	LN	B	17.2009
P9	LN	B	16.1265
HC1	HC	CD4 T	28.5259
HC2	HC	CD4 T	29.6553
HC3	HC	CD4 T	39.1209
HC4	HC	CD4 T	42.1186
HC5	HC	CD4 T	28.5356
HC6	HC	CD4 T	43.3152
P1	SLE	CD4 T	25.2109
P10	LN	CD4 T	25.2424
P11	LN	CD4 T	18.7786
P12	LN	CD4 T	31.0972
P2	SLE	CD4 T	33.723
P3	SLE	CD4 T	30.3177
P4	SLE	CD4 T	12.1686
P5	SLE	CD4 T	19.6532
P6	SLE	CD4 T	27.7571
P7	LN	CD4 T	31.2527
P8	LN	CD4 T	18.3346
P9	LN	CD4 T	23.6236
HC1	HC	CD8 T	21.1266
HC2	HC	CD8 T	29.0054
HC3	HC	CD8 T	23.0622
HC4	HC	CD8 T	26.1566
HC5	HC	CD8 T	28.0333
HC6	HC	CD8 T	31.6589
P1	SLE	CD8 T	25.7666
P10	LN	CD8 T	37.5727
P11	LN	CD8 T	37.4244
P12	LN	CD8 T	22.5142
P2	SLE	CD8 T	22.2107
P3	SLE	CD8 T	21.0212
P4	SLE	CD8 T	7.12279
P5	SLE	CD8 T	26.2558
P6	SLE	CD8 T	32.0544
P7	LN	CD8 T	32.217
P8	LN	CD8 T	27.0524
P9	LN	CD8 T	33.6848
HC1	HC	DC	0.173762
HC2	HC	DC	0.155411
HC3	HC	DC	0.145628
HC4	HC	DC	0.261222
HC5	HC	DC	0.026434
HC6	HC	DC	0.155763
P1	SLE	DC	0.967277
P10	LN	DC	0.0138543
P11	LN	DC	0.0295029
P12	LN	DC	0.0918949
P2	SLE	DC	0.0295946
P3	SLE	DC	0.0416262
P4	SLE	DC	1.14844
P5	SLE	DC	0.0712504
P6	SLE	DC	0.0328875
P7	LN	DC	0.533793
P8	LN	DC	0.364868
P9	LN	DC	0.0260315
HC1	HC	gd T	4.43093
HC2	HC	gd T	3.29189
HC3	HC	gd T	1.98583
HC4	HC	gd T	5.53379
HC5	HC	gd T	4.86386
HC6	HC	gd T	5.45171
P1	SLE	gd T	0.802634
P10	LN	gd T	1.74564
P11	LN	gd T	0.914589
P12	LN	gd T	2.35251
P2	SLE	gd T	0.281148
P3	SLE	gd T	0.707645
P4	SLE	gd T	0.207697
P5	SLE	gd T	1.00938
P6	SLE	gd T	0.833151
P7	LN	gd T	0.714593
P8	LN	gd T	0.403961
P9	LN	gd T	1.47078
HC1	HC	Monocyte	25.3113
HC2	HC	Monocyte	14.0153
HC3	HC	Monocyte	1.80711
HC4	HC	Monocyte	3.32027
HC5	HC	Monocyte	1.79752
HC6	HC	Monocyte	5.03634
P1	SLE	Monocyte	34.8014
P10	LN	Monocyte	26.3646
P11	LN	Monocyte	19.0294
P12	LN	Monocyte	23.7273
P2	SLE	Monocyte	9.61823
P3	SLE	Monocyte	5.66116
P4	SLE	Monocyte	68.1857
P5	SLE	Monocyte	25.187
P6	SLE	Monocyte	19.1405
P7	LN	Monocyte	20.8351
P8	LN	Monocyte	34.9752
P9	LN	Monocyte	22.8036
HC1	HC	NK	16.0006
HC2	HC	NK	16.1628
HC3	HC	NK	22.6518
HC4	HC	NK	13.5423
HC5	HC	NK	27.3064
HC6	HC	NK	8.11267
P1	SLE	NK	6.21527
P10	LN	NK	4.59961
P11	LN	NK	1.78492
P12	LN	NK	6.04668
P2	SLE	NK	3.87689
P3	SLE	NK	1.16553
P4	SLE	NK	1.24618
P5	SLE	NK	5.26066
P6	SLE	NK	1.74304
P7	LN	NK	5.91477
P8	LN	NK	1.3031
P9	LN	NK	1.78316
HC1	HC	Platelet	0.941211
HC2	HC	Platelet	1.25742
HC3	HC	Platelet	0.820812
HC4	HC	Platelet	1.05176
HC5	HC	Platelet	0.303992
HC6	HC	Platelet	0.674974
P1	SLE	Platelet	0.473348
P10	LN	Platelet	0.443336
P11	LN	Platelet	0.634312
P12	LN	Platelet	2.4444
P2	SLE	Platelet	0.887837
P3	SLE	Platelet	0.430137
P4	SLE	Platelet	0.427611
P5	SLE	Platelet	2.63627
P6	SLE	Platelet	6.14997
P7	LN	Platelet	0.654326
P8	LN	Platelet	0.364868
P9	LN	Platelet	0.481583

## Sheet: Supplementary Data 3
Figure 2B. Distribution of heavy-chain CDR3 lengths within naive B-cell subclusters in the discovery cohort.						Figure 2E. The proportion of IGHV-gene usage in IGKC⁺ naive B cells from systemic lupus patients in the discovery cohort.						Figure 2G. Module scores of isotype-switching and immunoglobulin-production gene sets in active B cells.
CellType	CDR3 Length (nt)	Patient	Group			Sample	Group	Proportion (%)	Gene			Sample	Group	CellType	GOBP_POSITIVE_REGULATION_OF_ISOTYPE_SWITCHING_TO_IGA_ISOTYPES	GOBP_POSITIVE_REGULATION_OF_ISOTYPE_SWITCHING_TO_IGG_ISOTYPES	GOBP_IMMUNOGLOBULIN_PRODUCTION
IGLC2+ B	54	HC4	HC			P1	SLE	6.77966	IGHV3-48			P1	SLE	Active B	0.079486	0.0318231	0.035951
IGLC2+ B	54	P2	SLE			P2	SLE	3.71486	IGHV3-48			P1	SLE	Active B	-0.12568	0.220689	0.062001
IGLC2+ B	57	HC5	HC			P3	SLE	6.48148	IGHV3-48			P1	SLE	Active B	-0.0774192	-0.00392793	0.0191056
IGLC2+ B	54	HC2	HC			P4	SLE	4.22078	IGHV3-48			P1	SLE	Active B	-0.187307	0.0728026	0.0115283
IGLC2+ B	66	HC3	HC			P5	SLE	7.58534	IGHV3-48			P1	SLE	Active B	0.0879646	-0.00252798	0.0507607
IGLC2+ B	42	P3	SLE			P6	SLE	4.9676	IGHV3-48			P1	SLE	Active B	-0.400709	0.176817	0.0270324
IGLC2+ B	36	P5	SLE			P7	LN	2.48756	IGHV3-48			P1	SLE	Active B	-0.203298	0.0506834	0.0649597
IGLC2+ B	36	P11	LN			P8	LN	6.15079	IGHV3-48			P1	SLE	Active B	-0.109566	0.0314935	0.00382704
IGLC2+ B	63	P2	SLE			P9	LN	5.99613	IGHV3-48			P1	SLE	Active B	-0.189612	-0.0301923	0.0394189
IGLC2+ B	39	HC5	HC			P10	LN	5.40541	IGHV3-48			P1	SLE	Active B	-0.223378	0.136488	0.042533
IGLC2+ B	42	HC5	HC			P11	LN	5.64972	IGHV3-48			P1	SLE	Active B	-0.103884	0.0453382	0.0125069
IGLC2+ B	78	P2	SLE			P12	LN	6.39269	IGHV3-48			P1	SLE	Active B	-0.388118	0.0289455	0.010981
IGLC2+ B	45	HC4	HC			HC1	HC	0	IGHV3-48			P1	SLE	Active B	-0.166141	-0.115711	0.0295368
IGLC2+ B	75	P7	LN			HC2	HC	0.877193	IGHV3-48			P1	SLE	Active B	0.0104228	-0.0611251	0.0506285
IGLC2+ B	72	HC4	HC			HC3	HC	5.10018	IGHV3-48			P1	SLE	Active B	-0.392814	0.175507	0.0330556
IGLC2+ B	63	P3	SLE			HC4	HC	3.93443	IGHV3-48			P1	SLE	Active B	-0.210312	-0.0446731	0.041524
IGLC2+ B	57	HC2	HC			HC5	HC	2.67857	IGHV3-48			P1	SLE	Active B	-0.166734	-0.0634382	0.0539057
IGLC2+ B	57	P2	SLE			HC6	HC	2.89855	IGHV3-48			P1	SLE	Active B	-0.0249274	-0.0108579	-0.00266973
IGLC2+ B	57	P3	SLE			P1	SLE	3.38983	IGHV3-49			P1	SLE	Active B	-0.264946	0.0159985	0.0437743
IGLC2+ B	51	P2	SLE			P2	SLE	1.40562	IGHV3-49			P1	SLE	Active B	-0.113436	0.0246483	0.0676753
IGLC2+ B	63	HC3	HC			P3	SLE	1.76768	IGHV3-49			P2	SLE	Active B	-0.0914539	0.0596353	0.0316535
IGLC2+ B	30	P3	SLE			P4	SLE	1.94805	IGHV3-49			P2	SLE	Active B	-0.320043	0.0315646	0.0869986
IGLC2+ B	33	P2	SLE			P5	SLE	1.64349	IGHV3-49			P2	SLE	Active B	-0.0578027	-0.053414	0.0389679
IGLC2+ B	57	HC3	HC			P6	SLE	2.37581	IGHV3-49			P2	SLE	Active B	-0.0548884	-0.0296978	0.0688721
IGLC2+ B	42	P5	SLE			P7	LN	1.74129	IGHV3-49			P2	SLE	Active B	-0.181381	-0.00220036	0.0328568
IGLC2+ B	48	HC6	HC			P8	LN	1.19048	IGHV3-49			P2	SLE	Active B	0.297588	0.132594	0.0936914
IGLC2+ B	63	P2	SLE			P9	LN	2.70793	IGHV3-49			P2	SLE	Active B	-0.00292068	-0.108958	0.075007
IGLC2+ B	39	P6	SLE			P10	LN	1.35135	IGHV3-49			P2	SLE	Active B	0.00371808	0.0549565	0.0263754
IGLC2+ B	63	P7	LN			P11	LN	0.376648	IGHV3-49			P2	SLE	Active B	-0.161986	0.0956872	0.0752995
IGLC2+ B	54	HC6	HC			P12	LN	1.82648	IGHV3-49			P2	SLE	Active B	0.177854	0.197319	0.0428308
IGLC2+ B	72	P6	SLE			HC1	HC	0	IGHV3-49			P2	SLE	Active B	-0.0903088	0.0429207	0.0706671
IGLC2+ B	51	P10	LN			HC2	HC	0.877193	IGHV3-49			P2	SLE	Active B	-0.163437	-0.0387485	0.0545677
IGLC2+ B	45	P5	SLE			HC3	HC	0.910747	IGHV3-49			P2	SLE	Active B	-0.41672	-0.0286701	0.00918936
IGLC2+ B	36	P10	LN			HC4	HC	0.327869	IGHV3-49			P2	SLE	Active B	-0.403515	0.1339	0.0490466
IGLC2+ B	45	P3	SLE			HC5	HC	0.446429	IGHV3-49			P2	SLE	Active B	0.0351059	0.149723	0.0749133
IGLC2+ B	30	HC5	HC			HC6	HC	0	IGHV3-49			P2	SLE	Active B	-0.103562	-0.0586303	0.0394482
IGLC2+ B	36	HC3	HC									P2	SLE	Active B	0.212653	0.131967	0.0514558
IGLC2+ B	42	P4	SLE									P2	SLE	Active B	-0.213722	0.177574	0.0914139
IGLC2+ B	75	P4	SLE									P2	SLE	Active B	0.0151178	0.145408	0.0740207
IGLC2+ B	48	HC3	HC									P2	SLE	Active B	-0.424241	-0.0843031	-0.0073317
IGLC2+ B	51	HC2	HC									P2	SLE	Active B	-0.168849	0.198838	0.0431023
IGLC2+ B	75	P3	SLE									P2	SLE	Active B	-0.115041	0.00512122	0.019192
IGLC2+ B	51	P5	SLE									P2	SLE	Active B	-0.254221	0.0127428	0.0430318
IGLC2+ B	60	P3	SLE									P2	SLE	Active B	-0.224304	0.0920349	0.0157062
IGLC2+ B	57	P2	SLE									P2	SLE	Active B	-0.214978	0.0906683	0.0295445
IGLC2+ B	60	P8	LN									P2	SLE	Active B	-0.0582636	0.131426	0.054835
IGLC2+ B	57	P5	SLE									P2	SLE	Active B	-0.0518946	0.158974	0.105182
IGLC2+ B	51	P8	LN									P2	SLE	Active B	-0.275151	0.262157	0.0454438
IGLC2+ B	48	HC6	HC									P2	SLE	Active B	-0.215623	-0.0168126	0.0530004
IGLC2+ B	42	P9	LN									P2	SLE	Active B	-0.12341	0.0546231	0.091065
IGLC2+ B	54	P6	SLE									P2	SLE	Active B	0.197781	0.251971	0.0603469
IGLC2+ B	48	HC6	HC									P2	SLE	Active B	-0.285575	0.0648072	0.0372298
IGLC2+ B	48	P7	LN									P2	SLE	Active B	0.152769	0.178989	0.0195236
IGLC2+ B	75	HC3	HC									P2	SLE	Active B	-0.479763	0.0889431	0.046245
IGLC2+ B	54	HC4	HC									P2	SLE	Active B	0.194399	0.0522818	0.0311657
IGLC2+ B	42	HC3	HC									P2	SLE	Active B	-0.266803	0.0149284	0.0963482
IGLC2+ B	42	P9	LN									P2	SLE	Active B	-0.310494	0.012926	0.0644044
IGLC2+ B	27	P3	SLE									P2	SLE	Active B	-0.272098	0.0384265	0.0682442
IGLC2+ B	36	P3	SLE									P2	SLE	Active B	-0.186228	-0.0568529	0.0273194
IGLC2+ B	60	P12	LN									P2	SLE	Active B	-0.238549	0.118127	0.0607993
IGLC2+ B	48	P3	SLE									P2	SLE	Active B	0.0842258	0.237998	0.0633021
IGLC2+ B	54	HC2	HC									P2	SLE	Active B	-0.111268	-0.0292328	0.0657797
IGLC2+ B	51	P8	LN									P2	SLE	Active B	-0.117919	-0.00956183	-0.0170616
IGLC2+ B	48	P9	LN									P2	SLE	Active B	-0.123226	0.0577636	0.0237303
IGLC2+ B	69	P2	SLE									P2	SLE	Active B	-0.106069	-0.0394571	0.0485226
IGLC2+ B	45	P11	LN									P2	SLE	Active B	-0.128474	0.0933769	0.0275955
IGLC2+ B	51	P6	SLE									P2	SLE	Active B	0.0147504	0.0662673	0.0462087
IGLC2+ B	36	P5	SLE									P2	SLE	Active B	-0.128241	-0.0221957	0.0314257
IGLC2+ B	42	P3	SLE									P3	SLE	Active B	-0.232515	0.035786	0.0263576
IGLC2+ B	63	P3	SLE									P3	SLE	Active B	0.244328	0.234085	0.0487702
IGLC2+ B	54	P2	SLE									P3	SLE	Active B	-0.23429	0.179541	0.04621
IGLC2+ B	45	HC4	HC									P3	SLE	Active B	-0.0127498	0.0663024	0.00653009
IGLC2+ B	63	P6	SLE									P3	SLE	Active B	-0.292831	-0.201508	0.0371327
IGLC2+ B	45	P2	SLE									P3	SLE	Active B	-0.290067	0.0104841	0.0563157
IGLC2+ B	54	P4	SLE									P3	SLE	Active B	0.0545812	0.16236	0.0621745
IGLC2+ B	45	P2	SLE									P3	SLE	Active B	-0.179431	0.0447024	0.0607944
IGLC2+ B	54	P3	SLE									P3	SLE	Active B	-0.238229	0.244114	0.071407
IGLC2+ B	78	P2	SLE									P3	SLE	Active B	-0.298311	0.0874151	0.0124998
IGLC2+ B	69	HC3	HC									P3	SLE	Active B	-0.191219	-0.0946874	0.0630866
IGLC2+ B	90	P6	SLE									P3	SLE	Active B	0.111148	0.180617	0.0919027
IGLC2+ B	51	P12	LN									P3	SLE	Active B	-0.11299	-0.100471	0.0735361
IGLC2+ B	51	P4	SLE									P3	SLE	Active B	-0.0613689	0.199943	0.0632318
IGLC2+ B	36	P8	LN									P3	SLE	Active B	-0.284709	0.202879	0.046558
IGLC2+ B	66	P8	LN									P3	SLE	Active B	0.0046565	-0.113681	0.048614
IGLC2+ B	57	P3	SLE									P3	SLE	Active B	0.090851	-0.097166	0.042232
IGLC2+ B	69	P2	SLE									P3	SLE	Active B	0.0776365	0.123293	0.0407784
IGLC2+ B	51	P3	SLE									P3	SLE	Active B	-0.0594789	-0.131044	0.0318968
IGLC2+ B	48	P7	LN									P3	SLE	Active B	0.0909464	0.165202	0.0627822
IGLC2+ B	45	P9	LN									P3	SLE	Active B	-0.113744	0.0898204	0.0576964
IGLC2+ B	51	HC4	HC									P3	SLE	Active B	0.228262	0.255492	0.0923932
IGLC2+ B	57	P2	SLE									P3	SLE	Active B	-0.0366377	-0.00558527	0.0474238
IGLC2+ B	63	P9	LN									P3	SLE	Active B	-0.432991	0.115685	0.000684612
IGLC2+ B	69	HC2	HC									P3	SLE	Active B	-0.201287	0.234884	0.0538779
IGLC2+ B	45	HC3	HC									P3	SLE	Active B	0.0460521	0.0750709	0.0162835
IGLC2+ B	60	P5	SLE									P3	SLE	Active B	-0.163923	-0.060749	0.0393993
IGLC2+ B	39	P6	SLE									P3	SLE	Active B	-0.0678747	0.0254568	0.0343513
IGLC2+ B	57	P10	LN									P3	SLE	Active B	-0.242873	0.375917	0.0245902
IGLC2+ B	66	P7	LN									P3	SLE	Active B	-0.177848	0.017474	0.0384392
IGLC2+ B	57	P3	SLE									P3	SLE	Active B	-0.17941	-0.0275036	0.0386969
IGLC2+ B	57	HC1	HC									P3	SLE	Active B	-0.154043	0.0194344	0.0241584
IGLC2+ B	66	P7	LN									P3	SLE	Active B	-0.220563	-0.0616941	0.0367062
IGLC2+ B	57	HC3	HC									P3	SLE	Active B	0.0589676	0.0250881	0.042935
IGLC2+ B	51	P2	SLE									P3	SLE	Active B	0.245506	0.224972	0.0770346
IGLC2+ B	51	P2	SLE									P3	SLE	Active B	-0.406931	-0.101015	0.0481699
IGLC2+ B	45	P8	LN									P3	SLE	Active B	-0.0184508	0.0347127	0.0450139
IGLC2+ B	33	P3	SLE									P3	SLE	Active B	-0.0110272	-0.0594705	0.0675446
IGLC2+ B	45	P2	SLE									P3	SLE	Active B	-0.232183	0.198528	0.103157
IGLC2+ B	60	P3	SLE									P3	SLE	Active B	-0.0729604	-0.0504764	0.017492
IGLC2+ B	36	P2	SLE									P3	SLE	Active B	0.0814178	0.0522894	0.0121876
IGLC2+ B	45	P7	LN									P3	SLE	Active B	0.131268	0.129576	0.0474361
IGLC2+ B	48	P8	LN									P3	SLE	Active B	-0.197669	0.111169	0.0754289
IGLC2+ B	30	P9	LN									P3	SLE	Active B	0.0556702	0.050187	0.0539105
IGLC2+ B	57	P6	SLE									P3	SLE	Active B	-0.15019	-0.116006	0.0703442
IGLC2+ B	24	P3	SLE									P3	SLE	Active B	0.00578559	0.0987279	0.0220553
IGLC2+ B	69	P7	LN									P3	SLE	Active B	0.030914	0.253599	0.0293037
IGLC2+ B	54	P3	SLE									P3	SLE	Active B	-0.459053	0.0979942	0.0429473
IGLC2+ B	57	P6	SLE									P3	SLE	Active B	0.0129163	0.227554	0.0548327
IGLC2+ B	66	HC4	HC									P3	SLE	Active B	-0.164396	0.19496	0.0560243
IGLC2+ B	51	P7	LN									P3	SLE	Active B	0.0425098	0.0377456	0.0494807
IGLC2+ B	45	P2	SLE									P3	SLE	Active B	-0.416134	0.0422662	0.0181238
IGLC2+ B	84	HC5	HC									P3	SLE	Active B	-0.255405	-0.0705145	0.0404417
IGLC2+ B	30	P6	SLE									P3	SLE	Active B	-0.199258	-0.00556097	0.011468
IGLC2+ B	45	P3	SLE									P3	SLE	Active B	-0.0570548	0.0499711	0.0483802
IGLC2+ B	57	P3	SLE									P3	SLE	Active B	0.313248	0.192476	0.0353403
IGLC2+ B	81	P3	SLE									P3	SLE	Active B	-0.187339	0.182629	0.0570263
IGLC2+ B	57	P7	LN									P3	SLE	Active B	0.0418867	0.0399631	0.0837
IGLC2+ B	45	P5	SLE									P3	SLE	Active B	0.0136634	-0.0433328	0.0642579
IGLC2+ B	75	P2	SLE									P3	SLE	Active B	-0.231889	-0.00547147	0.0588692
IGLC2+ B	39	HC4	HC									P3	SLE	Active B	-0.410723	0.286733	0.0577371
IGLC2+ B	51	HC3	HC									P3	SLE	Active B	-0.0589166	0.133414	0.0623354
IGLC2+ B	42	HC3	HC									P3	SLE	Active B	-0.259316	-0.0523589	0.0345693
IGLC2+ B	54	HC6	HC									P3	SLE	Active B	-0.216787	-0.00536335	0.0173587
IGLC2+ B	45	P2	SLE									P3	SLE	Active B	-0.41065	0.246846	0.0229155
IGLC2+ B	69	P11	LN									P3	SLE	Active B	-0.40712	0.0103027	0.0398374
IGLC2+ B	36	P4	SLE									P3	SLE	Active B	-0.271509	0.155317	0.0376672
IGLC2+ B	72	HC3	HC									P3	SLE	Active B	-0.109987	0.0510154	0.0836882
IGLC2+ B	45	P2	SLE									P3	SLE	Active B	-0.387452	-0.00945809	0.0337356
IGLC2+ B	57	HC5	HC									P3	SLE	Active B	-0.0271951	0.0520329	0.0321284
IGLC2+ B	63	P2	SLE									P3	SLE	Active B	-0.186585	-0.0250014	0.0300138
IGLC2+ B	39	P3	SLE									P3	SLE	Active B	0.262226	0.21056	0.0659752
IGLC2+ B	57	P3	SLE									P3	SLE	Active B	-0.116931	0.234441	0.0652967
IGLC2+ B	51	P5	SLE									P3	SLE	Active B	-0.219727	0.0294396	0.082096
IGLC2+ B	36	HC3	HC									P3	SLE	Active B	-0.240902	0.00869435	0.0457084
IGLC2+ B	75	P8	LN									P3	SLE	Active B	-0.0681262	0.017929	0.0137525
IGLC2+ B	36	P3	SLE									P3	SLE	Active B	0.147896	0.124857	0.059402
IGLC2+ B	48	HC3	HC									P3	SLE	Active B	0.093946	-0.0625077	0.0526583
IGLC2+ B	33	P3	SLE									P3	SLE	Active B	-0.16517	-0.0824133	0.0507066
IGLC2+ B	60	P5	SLE									P3	SLE	Active B	-0.0803218	0.11446	0.0702793
IGLC2+ B	72	P8	LN									P3	SLE	Active B	-0.279609	0.220199	0.0464296
IGLC2+ B	57	HC6	HC									P3	SLE	Active B	-0.175692	0.0778897	0.0381297
IGLC2+ B	48	P11	LN									P3	SLE	Active B	-0.079112	0.188042	0.0112768
IGLC2+ B	51	P7	LN									P3	SLE	Active B	0.0018059	0.00548371	0.0657227
IGLC2+ B	48	P2	SLE									P3	SLE	Active B	-0.38871	-0.0583796	0.0143681
IGLC2+ B	51	P3	SLE									P3	SLE	Active B	-0.444915	0.0388358	0.0300271
IGLC2+ B	42	P8	LN									P3	SLE	Active B	-0.253749	0.147446	0.050512
IGLC2+ B	66	P5	SLE									P3	SLE	Active B	-0.103881	0.24732	0.0531187
IGLC2+ B	72	P8	LN									P3	SLE	Active B	-0.337733	0.0379453	0.0442568
IGLC2+ B	66	HC4	HC									P3	SLE	Active B	-0.0443034	-0.00860218	0.0675194
IGLC2+ B	45	P3	SLE									P3	SLE	Active B	-0.298014	-0.173807	0.0430105
IGLC2+ B	51	P7	LN									P3	SLE	Active B	-0.124698	0.199867	0.0364152
IGLC2+ B	51	P7	LN									P3	SLE	Active B	-0.14366	0.139515	0.0101167
IGLC2+ B	42	P1	SLE									P3	SLE	Active B	-0.233783	0.0648427	0.0634172
IGLC2+ B	42	P8	LN									P3	SLE	Active B	-0.234067	0.293008	0.0890359
IGLC2+ B	51	P3	SLE									P3	SLE	Active B	-0.344389	-0.0484124	0.0406913
IGLC2+ B	45	P3	SLE									P3	SLE	Active B	-0.120351	0.116015	0.076159
IGLC2+ B	45	HC3	HC									P3	SLE	Active B	-0.14432	-0.00119272	0.00993165
IGLC2+ B	27	P6	SLE									P3	SLE	Active B	-0.156649	0.132401	0.0906943
IGLC2+ B	42	P11	LN									P3	SLE	Active B	-0.140852	-0.0615577	0.0631533
IGLC2+ B	63	HC3	HC									P3	SLE	Active B	-0.307745	0.00114825	0.0428938
IGLC2+ B	84	P3	SLE									P3	SLE	Active B	-0.21789	-0.0170399	0.0312706
IGLC2+ B	60	P8	LN									P3	SLE	Active B	-0.0237135	0.0710753	0.0643201
IGLC2+ B	42	P8	LN									P3	SLE	Active B	-0.141999	-0.0799373	0.00869354
IGLC2+ B	60	P10	LN									P3	SLE	Active B	-0.0969103	0.183094	0.0611718
IGLC2+ B	57	P9	LN									P3	SLE	Active B	-0.277938	0.105579	0.0086596
IGLC2+ B	51	HC3	HC									P3	SLE	Active B	-0.151712	0.0423339	0.0163122
IGLC2+ B	48	P11	LN									P3	SLE	Active B	-0.0331238	0.0966745	0.025567
IGLC2+ B	39	P9	LN									P3	SLE	Active B	-0.133314	0.0368105	0.043227
IGLC2+ B	36	P9	LN									P3	SLE	Active B	-0.29754	-0.0641052	0.0400489
IGLC2+ B	48	P2	SLE									P3	SLE	Active B	-0.109961	0.146406	0.0737128
IGLC2+ B	57	P5	SLE									P3	SLE	Active B	0.0338889	0.0678683	0.0325663
IGLC2+ B	48	P3	SLE									P3	SLE	Active B	-0.0847676	0.185715	0.0432906
IGLC2+ B	57	HC3	HC									P3	SLE	Active B	-0.0424212	0.121519	0.0594095
IGLC2+ B	36	P8	LN									P3	SLE	Active B	-0.258974	-0.0430229	0.0399874
IGLC2+ B	63	P2	SLE									P3	SLE	Active B	-0.149874	0.100086	0.0262188
IGLC2+ B	63	P6	SLE									P3	SLE	Active B	-0.166564	-0.0876717	0.0681457
IGLC2+ B	60	P5	SLE									P3	SLE	Active B	0.0912423	0.275499	0.0408395
IGLC2+ B	42	P3	SLE									P3	SLE	Active B	-0.061751	-0.0468228	0.0319659
IGLC2+ B	36	P4	SLE									P3	SLE	Active B	-0.383189	0.0134528	0.0284505
IGLC2+ B	57	P9	LN									P3	SLE	Active B	-0.451339	-0.0352643	0.0332421
IGLC2+ B	48	HC4	HC									P3	SLE	Active B	-0.106928	-0.00985008	0.0402899
IGLC2+ B	33	P2	SLE									P3	SLE	Active B	0.0514576	0.0153279	0.041678
IGLC2+ B	42	P11	LN									P3	SLE	Active B	-0.0253139	0.123217	-0.00476955
IGLC2+ B	60	P3	SLE									P3	SLE	Active B	-0.0170373	0.0120024	0.0388423
IGLC2+ B	51	P8	LN									P3	SLE	Active B	-0.16577	0.0877272	0.0334453
IGLC2+ B	63	P2	SLE									P3	SLE	Active B	-0.103634	0.0833199	0.0298756
IGLC2+ B	45	P4	SLE									P3	SLE	Active B	-0.185188	0.0504922	0.0555043
IGLC2+ B	27	P9	LN									P3	SLE	Active B	-0.0477659	0.0983431	0.0343887
IGLC2+ B	66	P2	SLE									P3	SLE	Active B	-0.138095	0.0498562	0.00255182
IGLC2+ B	48	HC3	HC									P3	SLE	Active B	-0.229331	-0.0311851	0.00719693
IGLC2+ B	45	P9	LN									P3	SLE	Active B	-0.117039	0.0929739	0.112246
IGLC2+ B	48	P6	SLE									P3	SLE	Active B	0.0739273	0.116091	0.00895422
IGLC2+ B	48	P3	SLE									P3	SLE	Active B	-0.398513	0.183456	0.0553124
IGLC2+ B	57	P3	SLE									P3	SLE	Active B	-0.1701	-0.0744413	0.0190738
IGLC2+ B	60	HC5	HC									P3	SLE	Active B	-0.141448	0.129538	0.0369944
IGLC2+ B	54	P6	SLE									P3	SLE	Active B	-0.110466	-0.0562018	0.0118705
IGLC2+ B	39	P2	SLE									P3	SLE	Active B	-0.0678413	0.177648	0.015572
IGLC2+ B	39	P3	SLE									P3	SLE	Active B	-0.0912982	0.212043	0.0150905
IGLC2+ B	72	P5	SLE									P3	SLE	Active B	-0.0720868	0.0766228	0.050914
IGLC2+ B	57	P2	SLE									P3	SLE	Active B	-0.182757	-0.050571	0.0848792
IGLC2+ B	60	P12	LN									P3	SLE	Active B	-0.0722835	0.0874269	0.0765399
IGLC2+ B	57	P3	SLE									P3	SLE	Active B	0.296114	0.303923	0.0800798
IGLC2+ B	48	P2	SLE									P3	SLE	Active B	0.0222845	0.0380481	0.0069677
IGLC2+ B	42	HC6	HC									P3	SLE	Active B	0.164056	0.194346	0.0327929
IGLC2+ B	54	P2	SLE									P3	SLE	Active B	-0.128763	0.0262324	0.0466522
IGLC2+ B	51	P8	LN									P3	SLE	Active B	-0.13157	0.207924	0.0605164
IGLC2+ B	48	P6	SLE									P3	SLE	Active B	-0.159964	0.113647	0.0757651
IGLC2+ B	39	P2	SLE									P3	SLE	Active B	0.0560728	0.255774	0.0910126
IGLC2+ B	57	P7	LN									P3	SLE	Active B	-0.101195	-0.0647618	0.00812187
IGLC2+ B	48	P3	SLE									P3	SLE	Active B	0.115193	-0.000173214	0.0344327
IGLC2+ B	75	P7	LN									P3	SLE	Active B	-0.170584	0.289565	0.100877
IGLC2+ B	69	HC1	HC									P3	SLE	Active B	-0.0826879	0.116665	0.0015772
IGLC2+ B	51	P12	LN									P3	SLE	Active B	-0.280738	-0.146526	0.0425088
IGLC2+ B	48	P3	SLE									P3	SLE	Active B	-0.0943779	-0.0447417	0.0524504
IGLC2+ B	57	HC3	HC									P3	SLE	Active B	-0.208795	0.184079	0.049452
IGLC2+ B	66	P8	LN									P3	SLE	Active B	-0.108945	0.0194939	0.0471641
IGLC2+ B	48	HC3	HC									P3	SLE	Active B	-0.226204	0.00294487	0.0448526
IGLC2+ B	66	P9	LN									P3	SLE	Active B	-0.234547	-0.084994	0.0423102
IGLC2+ B	51	P6	SLE									P3	SLE	Active B	-0.146017	-0.0786333	0.0425979
IGLC2+ B	48	P5	SLE									P3	SLE	Active B	0.223833	0.0760831	0.0820028
IGLC2+ B	63	HC4	HC									P3	SLE	Active B	0.0541989	0.249718	0.094297
IGLC2+ B	48	P2	SLE									P3	SLE	Active B	-0.131687	0.0988344	0.0316864
IGLC2+ B	69	P8	LN									P3	SLE	Active B	-0.0653084	0.0357982	0.0208514
IGLC2+ B	57	P3	SLE									P4	SLE	Active B	-0.246157	-0.0276401	0.0530541
IGLC2+ B	45	P8	LN									P4	SLE	Active B	-0.156204	0.197394	0.0693125
IGLC2+ B	54	P9	LN									P4	SLE	Active B	0.00547356	0.193185	0.0735395
IGLC2+ B	63	HC5	HC									P4	SLE	Active B	-0.0447846	0.304829	0.0327377
IGLC2+ B	24	P2	SLE									P4	SLE	Active B	0.222429	0.13989	0.0856855
IGLC2+ B	51	P4	SLE									P4	SLE	Active B	-0.0122523	0.0496363	0.0917336
IGLC2+ B	63	P3	SLE									P4	SLE	Active B	-0.173432	0.000275143	0.0471264
IGLC2+ B	39	P4	SLE									P4	SLE	Active B	-0.201806	0.111323	0.0078551
IGLC2+ B	54	P2	SLE									P4	SLE	Active B	-0.133616	0.0868032	0.0552314
IGLC2+ B	63	HC3	HC									P5	SLE	Active B	0.161243	-0.0410942	0.0334748
IGLC2+ B	57	HC4	HC									P5	SLE	Active B	0.462987	0.116926	0.0718711
IGLC2+ B	42	P8	LN									P5	SLE	Active B	0.396959	0.150586	0.116644
IGLC2+ B	42	P2	SLE									P5	SLE	Active B	-0.288831	-0.0587909	0.052176
IGLC2+ B	69	P3	SLE									P5	SLE	Active B	-0.252976	0.077059	0.0304183
IGLC2+ B	36	P11	LN									P5	SLE	Active B	-0.00493844	-0.0244182	0.0227437
IGLC2+ B	66	P7	LN									P5	SLE	Active B	0.0177682	0.263333	0.0581269
IGLC2+ B	48	P3	SLE									P5	SLE	Active B	-0.479937	-0.0416249	0.053244
IGLC2+ B	45	P3	SLE									P5	SLE	Active B	-0.152334	-0.0442447	0.0165272
IGLC2+ B	33	HC4	HC									P5	SLE	Active B	0.0212489	0.0511598	0.0272627
IGLC2+ B	42	P9	LN									P5	SLE	Active B	-0.389867	0.0784117	0.0306667
IGLC2+ B	42	P11	LN									P5	SLE	Active B	0.0220381	-0.0965241	0.0992192
IGLC2+ B	51	P9	LN									P5	SLE	Active B	0.0263036	0.0509552	0.0387552
IGLC2+ B	57	HC3	HC									P5	SLE	Active B	-0.0290581	0.0518043	0.0423137
IGLC2+ B	63	P3	SLE									P5	SLE	Active B	-0.415199	-0.0983665	0.0579288
IGLC2+ B	45	HC5	HC									P5	SLE	Active B	-0.127307	0.0289003	-0.00769884
IGLC2+ B	48	P2	SLE									P5	SLE	Active B	0.301829	0.232805	0.0869575
IGLC2+ B	48	HC3	HC									P5	SLE	Active B	-0.0302322	0.226962	0.0551469
IGLC2+ B	69	HC6	HC									P5	SLE	Active B	-0.173509	0.118308	0.0632658
IGLC2+ B	42	HC4	HC									P5	SLE	Active B	-0.187268	0.0993508	0.0681966
IGLC2+ B	57	P3	SLE									P5	SLE	Active B	0.231757	0.0995973	0.070792
IGLC2+ B	60	P2	SLE									P5	SLE	Active B	-0.457857	-0.01071	-0.00196037
IGLC2+ B	51	P5	SLE									P5	SLE	Active B	-0.132984	-0.0180829	0.0513516
IGLC2+ B	45	P12	LN									P5	SLE	Active B	-0.192256	0.1036	0.062676
IGLC2+ B	51	P11	LN									P5	SLE	Active B	-0.225767	0.105871	0.0382128
IGLC2+ B	63	HC3	HC									P5	SLE	Active B	-0.0438595	-0.0437491	0.101278
IGLC2+ B	63	P8	LN									P5	SLE	Active B	-0.368933	-0.0692312	0.0582973
IGLC2+ B	81	HC2	HC									P5	SLE	Active B	-0.0824728	0.0958533	0.0635988
IGLC2+ B	60	P2	SLE									P5	SLE	Active B	-0.402702	-0.0350225	0.0579134
IGLC2+ B	57	P6	SLE									P5	SLE	Active B	0.213294	-0.131054	0.0330861
IGLC2+ B	51	HC5	HC									P5	SLE	Active B	-0.0450029	0.0422532	0.0389013
IGLC2+ B	45	P9	LN									P5	SLE	Active B	-0.485702	-0.0199595	0.0299835
IGLC2+ B	48	P3	SLE									P5	SLE	Active B	-0.205381	0.0578127	0.00858183
IGLC2+ B	72	P11	LN									P5	SLE	Active B	-0.146784	-0.0525843	0.0351561
IGLC2+ B	36	P11	LN									P5	SLE	Active B	0.111003	0.0655012	0.074682
IGLC2+ B	63	P2	SLE									P5	SLE	Active B	-0.400974	0.10092	0.0230448
IGLC2+ B	66	P7	LN									P5	SLE	Active B	-0.267903	-0.0408447	0.0670096
IGLC2+ B	57	P3	SLE									P5	SLE	Active B	-0.0940516	-0.0905083	0.0428972
IGLC2+ B	36	P9	LN									P5	SLE	Active B	-0.40882	0.0412699	0.0253294
IGLC2+ B	45	P11	LN									P5	SLE	Active B	-0.0427372	-0.0746321	0.0154973
IGLC2+ B	45	P2	SLE									P5	SLE	Active B	-0.127491	0.0776379	0.0387821
IGLC2+ B	63	P5	SLE									P5	SLE	Active B	0.180532	0.0878803	0.0878837
IGLC2+ B	60	P2	SLE									P5	SLE	Active B	-0.224228	0.17077	0.0162472
IGLC2+ B	57	HC3	HC									P5	SLE	Active B	0.147475	-0.00974424	0.0487071
IGLC2+ B	48	P4	SLE									P5	SLE	Active B	-0.350058	-0.0200421	0.039254
IGLC2+ B	60	P1	SLE									P6	SLE	Active B	0.138787	-0.0215082	0.0913605
IGLC2+ B	42	P8	LN									P6	SLE	Active B	-0.131296	0.163797	0.0119302
IGLC2+ B	72	HC5	HC									P6	SLE	Active B	-0.363369	0.0125182	0.0174984
IGLC2+ B	78	P4	SLE									P6	SLE	Active B	-0.300694	0.0779219	0.0326019
IGLC2+ B	63	P2	SLE									P6	SLE	Active B	-0.114562	0.0827188	0.0599713
IGLC2+ B	57	P3	SLE									P6	SLE	Active B	-0.121464	-0.000381363	-0.000695046
IGLC2+ B	36	HC6	HC									P6	SLE	Active B	0.535214	0.281934	0.0713928
IGLC2+ B	33	HC4	HC									P6	SLE	Active B	-0.254693	0.083239	0.0490717
IGLC2+ B	45	HC3	HC									P6	SLE	Active B	-0.313011	0.0264372	0.0577603
IGLC2+ B	45	P3	SLE									P6	SLE	Active B	0.0300914	-0.0151376	0.0598114
IGLC2+ B	69	P5	SLE									P6	SLE	Active B	-0.0799685	-0.0952957	0.00606013
IGLC2+ B	84	P3	SLE									P6	SLE	Active B	-0.349472	-0.0114035	0.0677764
IGLC2+ B	69	P4	SLE									P6	SLE	Active B	0.263113	0.0237355	0.0385461
IGLC2+ B	72	P5	SLE									P6	SLE	Active B	-0.390768	-0.100295	0.0309453
IGLC2+ B	42	P9	LN									P6	SLE	Active B	-0.0382296	0.086843	0.0468275
IGLC2+ B	42	P3	SLE									P6	SLE	Active B	-0.0299258	0.109705	0.0659221
IGLC2+ B	48	P12	LN									P6	SLE	Active B	0.0385082	0.0106477	0.00408418
IGLC2+ B	54	P12	LN									P6	SLE	Active B	-0.418333	0.194039	0.110597
IGLC2+ B	45	P5	SLE									P6	SLE	Active B	-0.119185	0.0946106	0.0427269
IGLC2+ B	42	P9	LN									P6	SLE	Active B	-0.00484981	0.0459603	0.0463619
IGLC2+ B	54	P5	SLE									P6	SLE	Active B	0.196946	0.154986	0.0391729
IGLC2+ B	48	HC3	HC									P6	SLE	Active B	-0.385813	-0.268228	-0.00280845
IGLC2+ B	54	HC2	HC									P6	SLE	Active B	-0.164542	0.164522	0.0509929
IGLC2+ B	60	P3	SLE									P6	SLE	Active B	-0.117549	0.14765	0.0867923
IGLC2+ B	45	HC5	HC									P6	SLE	Active B	-0.115488	0.0879792	0.0702129
IGLC2+ B	36	P4	SLE									P7	LN	Active B	-0.450909	-0.0240913	-0.0179681
IGLC2+ B	45	P5	SLE									P7	LN	Active B	0.132171	0.116441	0.0352306
IGLC2+ B	54	P4	SLE									P7	LN	Active B	0.525591	0.305005	0.048046
IGLC2+ B	48	P3	SLE									P7	LN	Active B	-0.511497	0.0832017	0.0215729
IGLC2+ B	69	P8	LN									P7	LN	Active B	-0.151497	0.0167293	0.0519523
IGLC2+ B	54	P12	LN									P7	LN	Active B	0.00499262	-0.0220863	0.116818
IGLC2+ B	69	P2	SLE									P7	LN	Active B	-0.150044	-0.0173866	0.0542259
IGLC2+ B	63	P5	SLE									P7	LN	Active B	0.0739624	0.0409643	0.0344777
IGLC2+ B	48	P11	LN									P7	LN	Active B	0.203531	0.160799	0.0164813
IGLC2+ B	51	HC3	HC									P7	LN	Active B	-0.059031	-0.186509	0.0470357
IGLC2+ B	54	P11	LN									P7	LN	Active B	-0.392304	0.180795	0.0791319
IGLC2+ B	48	P3	SLE									P7	LN	Active B	0.0719433	-0.0600953	0.0485267
IGLC2+ B	42	P4	SLE									P7	LN	Active B	-0.373742	-0.0460214	0.0305932
IGLC2+ B	36	P5	SLE									P7	LN	Active B	0.00683113	0.226994	0.0622092
IGLC2+ B	42	HC5	HC									P7	LN	Active B	-0.1902	0.108597	0.0368908
IGLC2+ B	42	P6	SLE									P7	LN	Active B	0.123436	-0.0488076	0.0119455
IGLC2+ B	63	P12	LN									P7	LN	Active B	-0.116296	0.0872342	0.0408991
IGLC2+ B	42	P2	SLE									P7	LN	Active B	-0.118821	-0.228506	0.0113041
IGLC2+ B	51	HC3	HC									P7	LN	Active B	-0.0102294	0.0279673	0.0440582
IGLC2+ B	84	HC5	HC									P7	LN	Active B	-0.326045	0.162948	0.0621663
IGLC2+ B	54	P7	LN									P7	LN	Active B	-0.0762657	0.0509323	0.0808378
IGLC2+ B	39	P2	SLE									P7	LN	Active B	-0.321713	-0.00478823	0.019458
IGLC2+ B	48	P10	LN									P7	LN	Active B	-0.316723	-0.0760223	0.0445138
IGLC2+ B	63	P3	SLE									P7	LN	Active B	0.0577593	-0.0126725	0.0382132
IGLC2+ B	72	HC1	HC									P8	LN	Active B	-0.0666133	0.146893	0.0903103
IGLC2+ B	60	P3	SLE									P8	LN	Active B	-0.278513	-0.117593	-0.021337
IGLC2+ B	42	HC4	HC									P8	LN	Active B	-0.0686878	0.0887595	0.0467682
IGLC2+ B	48	P6	SLE									P8	LN	Active B	-0.261681	-0.0666258	0.0269629
IGLC2+ B	48	P3	SLE									P8	LN	Active B	-0.298447	0.0753523	0.0236017
IGLC2+ B	39	HC5	HC									P8	LN	Active B	-0.0954859	0.020274	0.0450692
IGLC2+ B	42	P3	SLE									P8	LN	Active B	-0.198317	-0.0254985	0.0084751
IGLC2+ B	75	HC3	HC									P8	LN	Active B	-0.0548166	0.0770005	0.0370335
IGLC2+ B	60	P2	SLE									P8	LN	Active B	0.154851	0.430167	0.0744738
IGLC2+ B	63	P4	SLE									P8	LN	Active B	-0.183803	0.0998422	0.060118
IGLC2+ B	87	P7	LN									P8	LN	Active B	-0.405412	0.153807	0.0801091
IGLC2+ B	63	P4	SLE									P8	LN	Active B	-0.2632	-0.0403907	0.0465291
IGLC2+ B	63	HC6	HC									P8	LN	Active B	-0.203893	0.098005	0.0476056
IGLC2+ B	69	P7	LN									P8	LN	Active B	0.0030244	0.236242	0.0551083
IGLC2+ B	48	P3	SLE									P8	LN	Active B	-0.195857	0.0816821	0.00985606
IGLC2+ B	63	HC3	HC									P8	LN	Active B	-0.289146	0.0719433	0.0194992
IGLC2+ B	45	P8	LN									P8	LN	Active B	-0.327348	-0.106859	0.043648
IGLC2+ B	60	HC5	HC									P8	LN	Active B	-0.136019	-0.0935154	0.0642877
IGLC2+ B	54	HC3	HC									P8	LN	Active B	-0.280581	0.069369	0.0203363
IGLC2+ B	63	P6	SLE									P8	LN	Active B	-0.0922049	0.0672288	0.0172784
IGLC2+ B	66	P2	SLE									P8	LN	Active B	-0.112222	0.180178	0.0599536
IGLC2+ B	42	P2	SLE									P8	LN	Active B	-0.207106	0.0591318	0.0159599
IGLC2+ B	48	P3	SLE									P8	LN	Active B	-0.428839	0.0256305	0.0514701
IGLC2+ B	45	P5	SLE									P8	LN	Active B	-0.363026	0.0344993	0.0311639
IGLC2+ B	48	P9	LN									P8	LN	Active B	-0.0188429	0.00882098	0.060243
IGLC2+ B	42	P2	SLE									P8	LN	Active B	-0.223615	-0.038316	0.0660163
IGLC2+ B	45	P8	LN									P8	LN	Active B	0.037915	0.222086	0.0163197
IGLC2+ B	63	P5	SLE									P8	LN	Active B	-0.170962	0.121696	0.0798285
IGLC2+ B	69	HC3	HC									P8	LN	Active B	-0.112099	0.0459338	0.0727239
IGLC2+ B	69	P3	SLE									P8	LN	Active B	-0.243654	-0.143834	0.04654
IGLC2+ B	39	P8	LN									P9	LN	Active B	-0.0630433	0.191396	0.0423596
IGLC2+ B	69	HC5	HC									P9	LN	Active B	0.0136823	0.0598906	0.0615632
IGLC2+ B	39	P5	SLE									P9	LN	Active B	-0.263825	0.138644	0.0262282
IGLC2+ B	75	P4	SLE									P9	LN	Active B	-0.190985	-0.0849109	0.0474693
IGLC2+ B	63	P3	SLE									P9	LN	Active B	0.112535	0.111518	0.0703528
IGLC2+ B	60	HC2	HC									P9	LN	Active B	0.080375	0.104872	0.0463725
IGLC2+ B	60	P2	SLE									P9	LN	Active B	0.306707	0.0821074	-0.0173588
IGLC2+ B	60	P2	SLE									P9	LN	Active B	0.0579618	0.192548	0.0472427
IGLC2+ B	57	P10	LN									P9	LN	Active B	-0.2069	-0.0953595	-0.00518827
IGLC2+ B	54	P7	LN									P9	LN	Active B	-0.074485	-0.0117446	0.0234442
IGLC2+ B	51	P11	LN									P9	LN	Active B	-0.437254	-0.242554	0.0238165
IGLC2+ B	48	P11	LN									P9	LN	Active B	-0.0419151	-0.0882207	0.0659134
IGLC2+ B	57	P11	LN									P9	LN	Active B	-0.0380967	0.00745897	0.0756504
IGLC2+ B	39	P2	SLE									P9	LN	Active B	-0.0437921	-0.0227041	0.0412555
IGLC2+ B	39	P2	SLE									P9	LN	Active B	-0.0497514	0.0693221	0.0491977
IGLC2+ B	54	P2	SLE									P9	LN	Active B	-0.256058	0.109658	0.040023
IGLC2+ B	66	HC5	HC									P9	LN	Active B	-0.474511	-0.162075	0.0277047
IGLC2+ B	51	P1	SLE									P9	LN	Active B	-0.19002	0.188138	0.0291996
IGLC2+ B	48	P8	LN									P9	LN	Active B	0.0389669	-0.082236	0.0172345
IGLC2+ B	36	P4	SLE									P9	LN	Active B	-0.246935	-0.112387	0.0424204
IGLC2+ B	48	P9	LN									P9	LN	Active B	-0.128059	-0.0843989	0.0567398
IGLC2+ B	60	P3	SLE									P9	LN	Active B	-0.0608208	-0.0861177	0.0557229
IGLC2+ B	45	HC5	HC									P9	LN	Active B	-0.0313817	0.00970871	0.0418547
IGLC2+ B	42	HC3	HC									P9	LN	Active B	-0.233227	0.108733	0.0691706
IGLC2+ B	39	P9	LN									P9	LN	Active B	0.115006	0.00268712	0.0358893
IGLC2+ B	39	P7	LN									P9	LN	Active B	-0.13938	0.00291214	0.102826
IGLC2+ B	75	HC2	HC									P9	LN	Active B	-0.022561	0.146689	0.0104415
IGLC2+ B	57	P2	SLE									P9	LN	Active B	0.0148347	0.231039	0.0729131
IGLC2+ B	66	P8	LN									P9	LN	Active B	0.0785175	-0.241896	0.0174748
IGLC2+ B	54	P3	SLE									P9	LN	Active B	-0.397647	0.0290551	0.0299562
IGLC2+ B	42	P3	SLE									P9	LN	Active B	-0.277849	0.229715	0.0292277
IGLC2+ B	57	P8	LN									P9	LN	Active B	-0.300684	-0.0912923	0.0427567
IGLC2+ B	57	P11	LN									P9	LN	Active B	-0.117434	0.0251217	0.0852608
IGLC2+ B	54	P11	LN									P9	LN	Active B	-0.490469	0.181871	0.0393212
IGLC2+ B	72	HC3	HC									P9	LN	Active B	-0.408374	-0.0362039	0.0524094
IGLC2+ B	36	P5	SLE									P9	LN	Active B	-0.0206098	0.263572	0.0686226
IGLC2+ B	75	P1	SLE									P9	LN	Active B	0.128883	0.226743	0.0747088
IGLC2+ B	54	P2	SLE									P9	LN	Active B	-0.22011	-0.0731792	0.0214762
IGLC2+ B	66	P2	SLE									P9	LN	Active B	-0.282213	-0.0661607	0.0542061
IGLC2+ B	60	HC3	HC									P9	LN	Active B	-0.0852122	0.0824732	0.0482794
IGLC2+ B	63	P8	LN									P9	LN	Active B	-0.150646	0.073595	0.0860377
IGLC2+ B	51	P7	LN									P9	LN	Active B	0.0289736	0.144535	0.0520392
IGLC2+ B	54	P12	LN									P9	LN	Active B	0.341554	0.159978	0.0243287
IGLC2+ B	42	P9	LN									P9	LN	Active B	-0.105812	-0.0784986	0.0643151
IGLC2+ B	78	P9	LN									P10	LN	Active B	-0.189715	0.0295817	0.0709664
IGLC2+ B	48	P5	SLE									P10	LN	Active B	0.0253731	0.353301	0.0712878
IGLC2+ B	45	P2	SLE									P10	LN	Active B	-0.267701	0.0306914	0.0235216
IGLC2+ B	57	P3	SLE									P10	LN	Active B	-0.010565	0.0393514	0.00991686
IGLC2+ B	42	P8	LN									P10	LN	Active B	-0.0480371	0.21431	0.0495487
IGLC2+ B	39	P3	SLE									P11	LN	Active B	0.0923572	0.00412054	0.0717459
IGLC2+ B	54	P5	SLE									P11	LN	Active B	-0.115223	0.0279049	0.0356393
IGLC2+ B	45	P9	LN									P11	LN	Active B	-0.0654288	0.0976196	0.0314979
IGLC2+ B	57	P8	LN									P11	LN	Active B	0.0319863	0.199364	0.0709217
IGLC2+ B	36	P5	SLE									P11	LN	Active B	-0.173269	0.158455	0.00693565
IGLC2+ B	27	P3	SLE									P11	LN	Active B	-0.131132	-0.175875	0.00627199
IGLC2+ B	45	P2	SLE									P11	LN	Active B	-0.303009	0.0306958	0.0589254
IGLC2+ B	33	HC4	HC									P11	LN	Active B	-0.0703457	-0.0470566	0.0172454
IGLC2+ B	51	P6	SLE									P11	LN	Active B	-0.108795	0.0661575	0.0502105
IGLC2+ B	54	HC4	HC									P11	LN	Active B	-0.0209089	0.0153573	0.0468932
IGLC2+ B	57	P12	LN									P11	LN	Active B	0.0181112	0.271235	0.0651928
IGLC2+ B	54	HC6	HC									P11	LN	Active B	-0.0226811	0.176035	0.050844
IGLC2+ B	36	P5	SLE									P11	LN	Active B	-0.0170406	0.181767	0.0662331
IGLC2+ B	63	P9	LN									P11	LN	Active B	-0.38875	-0.149923	-0.0291553
IGLC2+ B	57	P7	LN									P11	LN	Active B	-0.0617711	0.291673	0.0957686
IGLC2+ B	51	P3	SLE									P11	LN	Active B	-0.132518	-0.0230453	0.0673959
IGLC2+ B	66	P4	SLE									P11	LN	Active B	-0.114559	0.0221516	0.005887
IGLC2+ B	63	P6	SLE									P11	LN	Active B	-0.0894701	-0.0949706	0.0357256
IGLC2+ B	57	P9	LN									P11	LN	Active B	0.226936	0.172267	0.0672061
IGLC2+ B	54	P9	LN									P11	LN	Active B	-0.0578045	-0.0337497	0.0250085
IGLC2+ B	45	P4	SLE									P11	LN	Active B	-0.254236	0.0273523	-0.0119831
IGLC2+ B	57	P3	SLE									P11	LN	Active B	-0.375923	0.0345456	0.0167053
IGLC2+ B	45	P7	LN									P11	LN	Active B	0.06434	0.0717084	0.0436976
IGLC2+ B	45	P8	LN									P11	LN	Active B	-0.215317	0.0619969	0.0251606
IGLC2+ B	42	P4	SLE									P11	LN	Active B	0.156634	-0.0537464	0.0720609
IGLC2+ B	54	P11	LN									P11	LN	Active B	-0.39174	-0.039338	0.0259141
IGLC2+ B	48	P5	SLE									P11	LN	Active B	-0.155489	-0.0703292	0.0667094
IGLC2+ B	57	P3	SLE									P11	LN	Active B	0.169234	0.130417	0.0710589
IGLC2+ B	24	P3	SLE									P11	LN	Active B	-0.145167	0.24108	0.067496
IGLC2+ B	30	P9	LN									P11	LN	Active B	-0.185304	-0.0995566	0.0154152
IGLC2+ B	51	P7	LN									P11	LN	Active B	0.263605	0.0948579	0.0153343
IGLC2+ B	42	P11	LN									P11	LN	Active B	0.0162487	0.0895271	0.0097691
IGLC2+ B	66	HC3	HC									P11	LN	Active B	0.042186	0.169105	0.0963595
IGLC2+ B	42	P6	SLE									P11	LN	Active B	-0.0743321	-0.0831795	0.0249237
IGLC2+ B	51	HC6	HC									P11	LN	Active B	-0.00580418	0.122058	0.0578521
IGLC2+ B	75	P6	SLE									P11	LN	Active B	-0.310654	0.000423455	0.033169
IGLC2+ B	42	P3	SLE									P11	LN	Active B	-0.168086	0.103985	0.0452223
IGLC2+ B	42	P9	LN									P11	LN	Active B	-0.415764	-0.135576	0.025073
IGLC2+ B	42	HC3	HC									P11	LN	Active B	-0.0201814	0.134394	0.0432208
IGLC2+ B	45	P2	SLE									P11	LN	Active B	-0.13426	-0.0520785	0.0427704
IGLC2+ B	51	P2	SLE									P11	LN	Active B	-0.181506	-0.0878982	0.050542
IGLC2+ B	48	P8	LN									P11	LN	Active B	-0.296463	0.0374156	0.0105503
IGLC2+ B	54	P3	SLE									P11	LN	Active B	-0.101179	-0.0933881	0.0216863
IGLC2+ B	69	P7	LN									P11	LN	Active B	0.0554466	0.0912546	0.0461811
IGLC2+ B	66	HC5	HC									P11	LN	Active B	-0.145395	0.11052	0.0860017
IGLC2+ B	66	P10	LN									P11	LN	Active B	-0.236911	-0.0371789	0.0217352
IGLC2+ B	42	HC6	HC									P11	LN	Active B	-0.147444	-0.000583832	-0.0118137
IGLC2+ B	60	P9	LN									P11	LN	Active B	-0.197952	0.0533766	0.0247769
IGLC2+ B	36	P4	SLE									P11	LN	Active B	0.0345104	0.135857	0.0267006
IGLC2+ B	63	P3	SLE									P11	LN	Active B	-0.38558	-0.0637107	0.0692742
IGLC2+ B	45	P8	LN									P11	LN	Active B	-0.342858	0.110459	0.0653177
IGLC2+ B	42	P8	LN									P11	LN	Active B	0.0222801	0.063109	-0.00554301
IGLC2+ B	57	P11	LN									P11	LN	Active B	-0.16131	0.0418134	0.0852481
IGLC2+ B	42	P2	SLE									P11	LN	Active B	0.016154	0.0829938	0.043656
IGLC2+ B	42	P12	LN									P11	LN	Active B	-0.317933	-0.106974	0.02804
IGLC2+ B	69	HC3	HC									P11	LN	Active B	-0.409433	0.00642073	0.0277829
IGLC2+ B	51	HC3	HC									P11	LN	Active B	-0.053326	0.129381	0.0493009
IGLC2+ B	48	P7	LN									P11	LN	Active B	-0.0965568	0.313515	0.0222399
IGLC2+ B	48	P3	SLE									P12	LN	Active B	0.0421648	-0.0641092	0.0422888
IGLC2+ B	57	P9	LN									P12	LN	Active B	0.0601069	0.258539	0.049335
IGLC2+ B	51	P4	SLE									P12	LN	Active B	-0.132204	-0.0564063	0.0562612
IGLC2+ B	54	P2	SLE									P12	LN	Active B	0.228336	-0.173599	0.0585796
IGLC2+ B	60	P11	LN									P12	LN	Active B	-0.259943	-0.149059	0.035393
IGLC2+ B	60	P3	SLE									P12	LN	Active B	0.0671891	-0.0227036	0.033016
IGLC2+ B	63	P6	SLE									P12	LN	Active B	-0.300902	-0.0922074	0.0527687
IGLC2+ B	75	P3	SLE									P12	LN	Active B	-0.01767	0.00069563	0.0275082
IGLC2+ B	51	P8	LN									P12	LN	Active B	-0.148931	0.00302894	0.0694362
IGLC2+ B	51	P2	SLE									P12	LN	Active B	-0.114854	-0.11479	-0.00360256
IGLC2+ B	75	P3	SLE									P12	LN	Active B	-0.296339	-0.207065	0.0134601
IGLC2+ B	57	HC4	HC									P12	LN	Active B	-0.0481811	0.0095109	0.0318328
IGLC2+ B	66	HC3	HC									P12	LN	Active B	0.027457	0.245157	0.057258
IGLC2+ B	51	P6	SLE									P12	LN	Active B	-0.239901	0.0340961	0.0428573
IGLC2+ B	42	P8	LN									P12	LN	Active B	-0.381187	-0.087298	0.0330609
IGLC2+ B	51	P5	SLE									P12	LN	Active B	0.390989	0.139125	0.0695959
IGLC2+ B	60	P12	LN									P12	LN	Active B	-0.0662223	-0.228732	0.00813974
IGLC2+ B	54	P2	SLE									P12	LN	Active B	0.0535584	0.107434	0.0566221
IGLC2+ B	66	P2	SLE									P12	LN	Active B	-0.23274	0.0493586	0.0255909
IGLC2+ B	54	P11	LN									P12	LN	Active B	-0.0313843	0.0672391	0.069067
IGLC2+ B	48	HC4	HC									P12	LN	Active B	-0.267009	-0.0606502	0.0632597
IGLC2+ B	39	P2	SLE									P12	LN	Active B	0.0818234	0.153813	0.122474
IGLC2+ B	45	P6	SLE									P12	LN	Active B	-0.0619644	-0.0252965	0.0458507
IGLC2+ B	54	P2	SLE									P12	LN	Active B	0.123841	0.0968478	0.0451636
IGLC2+ B	39	P7	LN									P12	LN	Active B	0.0999204	0.296909	0.0938459
IGLC2+ B	39	P3	SLE									P12	LN	Active B	-0.175006	-0.0225489	0.0699628
IGLC2+ B	63	P11	LN									P12	LN	Active B	0.0522895	-0.0391066	0.0625915
IGLC2+ B	60	P3	SLE									P12	LN	Active B	0.0259447	-0.00378386	0.0479694
IGLC2+ B	60	P6	SLE									P12	LN	Active B	-0.0545366	0.120093	0.052807
IGLC2+ B	60	P8	LN									P12	LN	Active B	-0.0535443	-0.0721854	0.0428041
IGLC2+ B	63	HC3	HC									P12	LN	Active B	0.0914246	0.0393423	0.0436677
IGLC2+ B	48	P5	SLE									P12	LN	Active B	-0.074464	-0.13157	0.0405812
IGLC2+ B	36	P4	SLE									P12	LN	Active B	-0.28289	-0.165471	-0.0349065
IGLC2+ B	45	P1	SLE									P12	LN	Active B	-0.203763	0.0183486	0.0514092
IGLC2+ B	54	P4	SLE									P12	LN	Active B	-0.385356	0.0302394	0.0641025
IGLC2+ B	54	P7	LN									P12	LN	Active B	-0.251615	0.19109	0.0632074
IGLC2+ B	57	P11	LN									P12	LN	Active B	-0.0976254	0.126495	0.0372678
IGLC2+ B	75	HC3	HC									P12	LN	Active B	0.0164821	0.182023	0.0372999
IGLC2+ B	45	P5	SLE									P12	LN	Active B	0.0596383	0.0399604	0.0409482
IGLC2+ B	30	P9	LN									P12	LN	Active B	-0.253913	-0.0327858	0.044838
IGLC2+ B	45	P8	LN									P12	LN	Active B	-0.41871	-0.0649117	0.0320588
IGLC2+ B	66	P3	SLE									P12	LN	Active B	-0.191205	-0.0237778	0.036094
IGLC2+ B	27	P5	SLE									P12	LN	Active B	0.207486	0.153436	0.0115112
IGLC2+ B	63	P3	SLE									P12	LN	Active B	-0.0423958	0.0191414	0.156956
IGLC2+ B	39	P4	SLE									P12	LN	Active B	-0.156469	-0.154528	0.0254964
IGLC2+ B	51	P7	LN									P12	LN	Active B	-0.177902	0.0791047	0.0287322
IGLC2+ B	39	P6	SLE									P12	LN	Active B	-0.379756	0.169929	0.043872
IGLC2+ B	63	P9	LN									P12	LN	Active B	0.161144	0.101355	0.0650181
IGLC2+ B	84	HC5	HC									HC1	HC	Active B	-0.355529	-0.0523551	0.031546
IGLC2+ B	45	P4	SLE									HC1	HC	Active B	-0.308899	0.0314508	0.0570861
IGLC2+ B	54	P3	SLE									HC1	HC	Active B	0.309855	0.141191	0.0752188
IGLC2+ B	72	P4	SLE									HC1	HC	Active B	-0.411716	0.0345682	0.0209186
IGLC2+ B	48	P12	LN									HC1	HC	Active B	0.0335681	0.15589	0.12758
IGLC2+ B	60	P8	LN									HC1	HC	Active B	-0.106677	0.0663501	0.0694475
IGLC2+ B	60	P2	SLE									HC1	HC	Active B	-0.37408	0.0463511	0.0751701
IGLC2+ B	51	P11	LN									HC1	HC	Active B	-0.382444	0.0320792	0.0849796
IGLC2+ B	57	P12	LN									HC1	HC	Active B	-0.200532	0.0623312	0.0326477
IGLC2+ B	60	HC3	HC									HC1	HC	Active B	-0.13445	-0.103182	0.0382968
IGLC2+ B	51	P5	SLE									HC1	HC	Active B	-0.142106	0.26638	0.0255577
IGLC2+ B	42	P5	SLE									HC1	HC	Active B	-0.441357	0.0543249	0.0246166
IGLC2+ B	48	HC4	HC									HC1	HC	Active B	0.0159533	0.0425722	0.058803
IGLC2+ B	51	P2	SLE									HC1	HC	Active B	-0.181342	0.0131835	0.0406753
IGLC2+ B	66	P7	LN									HC1	HC	Active B	-0.407017	-0.0992564	0.031774
IGLC2+ B	42	HC3	HC									HC1	HC	Active B	-0.0807912	0.0209234	0.012022
IGLC2+ B	42	P7	LN									HC1	HC	Active B	-0.199225	-0.028217	0.0579205
IGLC2+ B	39	P3	SLE									HC1	HC	Active B	-0.284745	-0.0118017	0.0366213
IGLC2+ B	48	P11	LN									HC1	HC	Active B	-0.177345	0.14565	0.0740926
IGLC2+ B	48	P3	SLE									HC1	HC	Active B	-0.23516	0.327632	0.100027
IGLC2+ B	60	P12	LN									HC1	HC	Active B	-0.188571	0.110673	0.0357178
IGLC2+ B	51	HC5	HC									HC1	HC	Active B	-0.373766	0.0243323	0.014598
IGLC2+ B	84	P3	SLE									HC2	HC	Active B	-0.132362	0.00772015	0.0863208
IGLC2+ B	48	HC2	HC									HC2	HC	Active B	-0.168311	0.102991	0.0522158
IGLC2+ B	57	P7	LN									HC2	HC	Active B	-0.220037	0.232734	0.0764658
IGLC2+ B	36	HC3	HC									HC2	HC	Active B	-0.356678	0.0611804	0.0220233
IGLC2+ B	45	HC3	HC									HC2	HC	Active B	-0.166117	-0.0227975	0.0513623
IGLC2+ B	42	HC6	HC									HC2	HC	Active B	-0.399842	-0.091372	0.0205021
IGLC2+ B	45	P9	LN									HC2	HC	Active B	-0.290849	-0.0345124	0.0294203
IGLC2+ B	48	P9	LN									HC2	HC	Active B	-0.416685	0.27417	0.0147506
IGLC2+ B	45	P8	LN									HC2	HC	Active B	0.179965	0.151381	0.043486
IGLC2+ B	45	P5	SLE									HC2	HC	Active B	0.38477	0.0991207	0.0966029
IGLC2+ B	54	P11	LN									HC2	HC	Active B	-0.412606	0.0590155	0.0469884
IGLC2+ B	45	P3	SLE									HC2	HC	Active B	0.0832531	0.174744	0.046876
IGLC2+ B	72	HC6	HC									HC2	HC	Active B	-0.0050715	-0.10312	0.0405304
IGLC2+ B	51	P3	SLE									HC2	HC	Active B	-0.364919	-0.102615	-0.0245748
IGLC2+ B	66	P2	SLE									HC3	HC	Active B	-0.2687	-0.0391059	0.0153794
IGLC2+ B	48	P3	SLE									HC3	HC	Active B	-0.249704	-0.203499	-0.0176754
IGLC2+ B	33	P3	SLE									HC3	HC	Active B	-0.364562	-0.0456201	0.00250714
IGLC2+ B	72	P9	LN									HC3	HC	Active B	-0.173502	0.131981	0.0627809
IGLC2+ B	45	P3	SLE									HC3	HC	Active B	0.0325538	0.08761	0.0702754
IGLC2+ B	57	P2	SLE									HC3	HC	Active B	-0.361976	0.0996755	-0.0154837
IGLC2+ B	48	P3	SLE									HC3	HC	Active B	-0.331581	-0.172168	0.0121663
IGLC2+ B	42	P2	SLE									HC3	HC	Active B	-0.299911	-0.0797653	0.00455278
IGLC2+ B	51	P3	SLE									HC3	HC	Active B	0.114023	-0.0191162	0.0425701
IGLC2+ B	66	P6	SLE									HC3	HC	Active B	-0.324331	-0.179922	0.0122384
IGLC2+ B	66	HC5	HC									HC3	HC	Active B	-0.399199	-0.0294902	0.0322558
IGLC2+ B	42	P3	SLE									HC3	HC	Active B	-0.265421	-0.0967728	0.0134303
IGLC2+ B	48	P12	LN									HC3	HC	Active B	-0.19165	-0.0246467	0.0188122
IGLC2+ B	69	P6	SLE									HC3	HC	Active B	-0.0334214	0.0176644	-9.26e-05
IGLC2+ B	48	P5	SLE									HC3	HC	Active B	-0.0594102	0.04489	0.0309892
IGLC2+ B	54	P9	LN									HC3	HC	Active B	-0.277084	0.0628026	-0.0393926
IGLC2+ B	54	HC2	HC									HC3	HC	Active B	-0.0883838	-0.0434974	0.0659087
IGLC2+ B	42	P11	LN									HC3	HC	Active B	-0.115896	-0.231568	0.0326231
IGLC2+ B	54	P3	SLE									HC3	HC	Active B	-0.187783	0.0623186	0.0412094
IGLC2+ B	72	P9	LN									HC3	HC	Active B	0.0565948	0.118969	0.0489185
IGLC2+ B	48	P9	LN									HC3	HC	Active B	-0.404451	-0.251928	0.0294579
IGLC2+ B	57	P3	SLE									HC3	HC	Active B	-0.003734	0.0711523	0.00484391
IGLC2+ B	51	P3	SLE									HC3	HC	Active B	0.0477692	-0.0039956	0.0118968
IGLC2+ B	66	P9	LN									HC3	HC	Active B	0.136791	0.0871881	0.0523927
IGLC2+ B	36	P7	LN									HC3	HC	Active B	-0.161154	-0.0249822	0.0245326
IGLC2+ B	45	P6	SLE									HC3	HC	Active B	0.049235	0.111793	0.0920097
IGLC2+ B	48	P6	SLE									HC3	HC	Active B	-0.191514	-0.114007	0.00686237
IGLC2+ B	39	P7	LN									HC3	HC	Active B	-0.329732	0.0428918	0.040194
IGLC2+ B	72	HC3	HC									HC3	HC	Active B	-0.00948863	0.0181596	-0.00525728
IGLC2+ B	66	P2	SLE									HC3	HC	Active B	-0.301222	-0.202582	-0.0313031
IGLC2+ B	48	P2	SLE									HC3	HC	Active B	-0.414517	0.04215	0.0200048
IGLC2+ B	63	P2	SLE									HC3	HC	Active B	-0.244054	0.0161472	0.0221903
IGLC2+ B	54	P9	LN									HC3	HC	Active B	-0.047963	-0.0651543	0.0630958
IGLC2+ B	63	P3	SLE									HC3	HC	Active B	-0.403361	-0.228277	0.0239386
IGLC2+ B	63	P12	LN									HC3	HC	Active B	-0.159311	-0.119075	0.00454897
IGLC2+ B	69	HC5	HC									HC3	HC	Active B	-0.387839	-0.0818922	0.0592182
IGLC2+ B	66	HC3	HC									HC3	HC	Active B	-0.0332069	-0.0200497	0.0294796
IGLC2+ B	42	HC3	HC									HC3	HC	Active B	-0.15861	-0.171252	0.0627448
IGLC2+ B	51	HC4	HC									HC4	HC	Active B	-0.0625467	-0.0888223	0.0215774
IGLC2+ B	42	P9	LN									HC4	HC	Active B	-0.389602	0.0779612	-0.0237819
IGLC2+ B	78	P11	LN									HC4	HC	Active B	0.138999	-0.0609655	0.0636651
IGLC2+ B	48	P6	SLE									HC4	HC	Active B	-0.192667	0.223344	0.0528591
IGLC2+ B	45	P10	LN									HC4	HC	Active B	-0.265135	-0.0470918	0.0539985
IGLC2+ B	36	P4	SLE									HC4	HC	Active B	-0.427671	-0.0318165	-0.0115315
IGLC2+ B	66	HC3	HC									HC4	HC	Active B	0.15135	-0.253854	-0.00861666
IGLC2+ B	57	P2	SLE									HC4	HC	Active B	-0.195301	-0.0622861	0.0340306
IGLC2+ B	48	P7	LN									HC4	HC	Active B	-0.0453318	-0.0546279	-0.0149462
IGLC2+ B	69	P8	LN									HC4	HC	Active B	0.0436402	-0.0123515	0.0576179
IGLC2+ B	51	HC5	HC									HC4	HC	Active B	-0.0488386	-0.0103486	0.0272253
IGLC2+ B	42	P3	SLE									HC4	HC	Active B	-0.259263	-0.11463	0.0202818
IGLC2+ B	54	P6	SLE									HC4	HC	Active B	-0.327313	-0.0519165	0.031887
IGLC2+ B	69	P7	LN									HC4	HC	Active B	-0.142815	0.0247883	0.028656
IGLC2+ B	24	P10	LN									HC4	HC	Active B	-0.2592	-0.047941	0.0227295
IGLC2+ B	48	P3	SLE									HC4	HC	Active B	-0.156854	0.191271	0.0249166
IGLC2+ B	45	P3	SLE									HC4	HC	Active B	-0.08818	-0.0125221	-0.00116855
IGLC2+ B	75	HC3	HC									HC4	HC	Active B	-0.0544394	-0.0907066	0.0261827
IGLC2+ B	39	P4	SLE									HC4	HC	Active B	0.0249349	0.0781829	0.069499
IGLC2+ B	63	P2	SLE									HC4	HC	Active B	-0.235237	0.068592	0.00358344
IGLC2+ B	72	P9	LN									HC4	HC	Active B	0.0463368	0.00444207	-0.00179826
IGLC2+ B	54	P4	SLE									HC4	HC	Active B	-0.43641	-0.0652851	0.00398212
IGLC2+ B	45	P9	LN									HC4	HC	Active B	-0.0518152	0.0210548	0.0538406
IGLC2+ B	60	P11	LN									HC4	HC	Active B	-0.385565	0.31334	0.0755816
IGLC2+ B	45	P11	LN									HC4	HC	Active B	-0.457126	0.0253159	0.0354813
IGLC2+ B	36	P3	SLE									HC4	HC	Active B	-0.263139	0.0675572	0.0423101
IGLC2+ B	60	P11	LN									HC4	HC	Active B	-0.156104	0.0917197	0.0161168
IGLC2+ B	36	P4	SLE									HC4	HC	Active B	0.167381	-0.0953109	0.0402859
IGLC2+ B	66	P3	SLE									HC4	HC	Active B	-0.0700396	-0.101373	0.0378465
IGLC2+ B	45	P8	LN									HC4	HC	Active B	-0.00610192	0.146984	0.0658757
IGLC2+ B	51	P3	SLE									HC4	HC	Active B	-0.354955	0.0639631	0.0034122
IGLC2+ B	57	P2	SLE									HC4	HC	Active B	-0.100103	-0.0125582	0.0395826
IGLC2+ B	45	P7	LN									HC4	HC	Active B	-0.377807	-0.00877273	0.0492997
IGLC2+ B	48	P2	SLE									HC4	HC	Active B	-0.339984	0.132216	-0.0053779
IGLC2+ B	48	P11	LN									HC4	HC	Active B	-0.00808781	0.241924	0.0988921
IGLC2+ B	48	HC3	HC									HC4	HC	Active B	-0.19808	-0.0736533	0.0959524
IGLC2+ B	60	P9	LN									HC4	HC	Active B	-0.137728	0.2576	0.00817443
IGLC2+ B	39	P5	SLE									HC4	HC	Active B	0.0758928	0.0422918	0.0347013
IGLC2+ B	42	P2	SLE									HC4	HC	Active B	-0.304276	0.10066	0.000656804
IGLC2+ B	48	P3	SLE									HC4	HC	Active B	-0.209854	0.0246278	0.0329978
IGLC2+ B	57	P8	LN									HC4	HC	Active B	-0.317308	0.0492479	0.0235244
IGLC2+ B	54	P4	SLE									HC4	HC	Active B	-0.179479	0.0439982	0.0416168
IGLC2+ B	51	P2	SLE									HC4	HC	Active B	-0.109281	0.00327597	0.0917393
IGLC2+ B	66	P8	LN									HC4	HC	Active B	-0.274474	0.0453491	0.0765338
IGLC2+ B	48	P11	LN									HC4	HC	Active B	-0.0839481	0.107013	0.0634694
IGLC2+ B	57	P7	LN									HC4	HC	Active B	-0.369492	-0.0762927	0.0528682
IGLC2+ B	39	P11	LN									HC4	HC	Active B	-0.28918	-0.0765224	0.0149715
IGLC2+ B	33	HC2	HC									HC4	HC	Active B	-0.24518	-0.0374046	0.010304
IGLC2+ B	51	P7	LN									HC5	HC	Active B	-0.352208	-0.0288782	0.0449306
IGLC2+ B	60	HC5	HC									HC5	HC	Active B	-0.312821	0.0139063	-0.00755108
IGLC2+ B	54	P3	SLE									HC5	HC	Active B	-0.381757	-0.0120492	0.0644703
IGLC2+ B	39	P4	SLE									HC5	HC	Active B	-0.318061	-0.0658829	0.0274972
IGLC2+ B	39	P4	SLE									HC5	HC	Active B	-0.0812479	-0.211309	0.000865809
IGLC2+ B	45	HC3	HC									HC5	HC	Active B	-0.360421	-0.133398	0.000562176
IGLC2+ B	69	P3	SLE									HC5	HC	Active B	-0.154924	-0.0949214	-0.00203278
IGLC2+ B	54	P3	SLE									HC5	HC	Active B	-0.282662	-0.195126	-0.00337615
IGLC2+ B	66	P3	SLE									HC5	HC	Active B	-0.247023	-0.0307844	0.00313332
IGLC2+ B	45	P2	SLE									HC5	HC	Active B	-0.334617	-0.198293	-0.00545402
IGLC2+ B	36	P8	LN									HC5	HC	Active B	-0.318611	-0.0660261	-0.00637664
IGLC2+ B	51	P3	SLE									HC5	HC	Active B	-0.330147	-0.203031	0.00496602
IGLC2+ B	36	P3	SLE									HC5	HC	Active B	-0.167969	0.100636	0.0873461
IGLC2+ B	57	P3	SLE									HC5	HC	Active B	-0.347987	0.00730522	0.0313663
IGLC2+ B	57	P11	LN									HC5	HC	Active B	-0.171536	0.0696983	0.0510634
IGLC2+ B	54	P9	LN									HC5	HC	Active B	-0.379734	-0.0436483	0.00169263
IGLC2+ B	60	P5	SLE									HC5	HC	Active B	-0.0949628	-0.0735089	0.03368
IGLC2+ B	33	P5	SLE									HC5	HC	Active B	-0.36571	0.0594992	-0.0132027
IGLC2+ B	63	P2	SLE									HC5	HC	Active B	-0.142006	-0.0242394	0.0231902
IGLC2+ B	57	P2	SLE									HC5	HC	Active B	-0.125483	0.122421	0.0190376
IGLC2+ B	51	P7	LN									HC5	HC	Active B	-0.356361	-0.0977137	0.0320986
IGLC2+ B	63	P3	SLE									HC5	HC	Active B	0.0546933	0.0249515	0.0388329
IGLC2+ B	42	P8	LN									HC5	HC	Active B	-0.399358	-0.0380108	0.0284517
IGLC2+ B	54	P3	SLE									HC5	HC	Active B	-0.395245	-0.0909117	0.0019835
IGLC2+ B	57	HC1	HC									HC5	HC	Active B	-0.44551	0.00538886	-0.000296591
IGLC2+ B	48	P2	SLE									HC5	HC	Active B	-0.384853	-0.0482421	0.0438413
IGLC2+ B	30	P8	LN									HC5	HC	Active B	-0.130533	0.248673	0.0885123
IGLC2+ B	54	P3	SLE									HC5	HC	Active B	-0.274673	0.058432	0.0550264
IGLC2+ B	39	P3	SLE									HC5	HC	Active B	-0.383322	0.033698	0.0167796
IGLC2+ B	63	HC4	HC									HC5	HC	Active B	-0.334814	-0.0757792	0.0149996
IGLC2+ B	63	P3	SLE									HC5	HC	Active B	-0.247902	0.0320831	0.0355892
IGLC2+ B	60	P3	SLE									HC5	HC	Active B	-0.380086	-0.104551	-0.0238809
IGLC2+ B	45	P8	LN									HC5	HC	Active B	-0.194836	0.192348	0.024414
IGLC2+ B	48	P11	LN									HC6	HC	Active B	-0.186856	0.085318	0.0384842
IGLC2+ B	54	P12	LN									HC6	HC	Active B	-0.280872	-0.236523	-0.00505654
IGLC2+ B	42	P7	LN									HC6	HC	Active B	-0.401225	0.162097	0.0645608
IGLC2+ B	42	P4	SLE									HC6	HC	Active B	-0.157867	0.172989	0.0472707
IGLC2+ B	66	P7	LN									HC6	HC	Active B	-0.232168	0.218943	0.0526381
IGLC2+ B	45	P3	SLE									HC6	HC	Active B	-0.285609	-0.0183183	0.0559585
IGLC2+ B	66	P7	LN									HC6	HC	Active B	-0.243965	-0.0598814	0.042215
IGLC2+ B	63	P3	SLE									HC6	HC	Active B	-0.376657	0.11458	0.0551082
IGLC2+ B	78	HC6	HC									HC6	HC	Active B	-0.373389	0.104309	0.00704837
IGLC2+ B	66	P5	SLE									HC6	HC	Active B	-0.369935	0.0487461	0.0582012
IGLC2+ B	69	P5	SLE
IGLC2+ B	45	HC6	HC
IGLC2+ B	57	HC5	HC
IGLC2+ B	39	P8	LN
IGLC2+ B	54	P3	SLE
IGLC2+ B	69	P4	SLE
IGLC2+ B	45	P8	LN
IGLC2+ B	39	P2	SLE
IGLC2+ B	45	P4	SLE
IGLC2+ B	57	P11	LN
IGLC2+ B	54	P6	SLE
IGLC2+ B	48	P3	SLE
IGLC2+ B	60	HC3	HC
IGLC2+ B	57	HC4	HC
IGLC2+ B	66	HC5	HC
IGLC2+ B	66	P3	SLE
IGLC2+ B	48	P12	LN
IGLC2+ B	54	P9	LN
IGLC2+ B	39	P12	LN
IGLC2+ B	39	P3	SLE
IGLC2+ B	63	P7	LN
IGLC2+ B	57	P6	SLE
IGLC2+ B	45	P7	LN
IGLC2+ B	63	P2	SLE
IGLC2+ B	45	P3	SLE
IGLC2+ B	48	HC2	HC
IGLC2+ B	63	HC3	HC
IGLC2+ B	39	P5	SLE
IGLC2+ B	66	P9	LN
IGLC2+ B	45	P2	SLE
IGLC2+ B	69	P2	SLE
IGLC2+ B	39	P6	SLE
IGLC2+ B	60	P3	SLE
IGLC2+ B	54	HC5	HC
IGLC2+ B	42	P9	LN
IGLC2+ B	66	P2	SLE
IGLC2+ B	54	P2	SLE
IGLC2+ B	48	P6	SLE
IGLC2+ B	45	P11	LN
IGLC2+ B	42	P2	SLE
IGLC2+ B	66	HC3	HC
IGLC2+ B	42	P5	SLE
IGLC2+ B	72	P4	SLE
IGLC2+ B	54	HC3	HC
IGLC2+ B	54	HC3	HC
IGLC2+ B	42	P2	SLE
IGLC2+ B	72	HC3	HC
IGLC2+ B	45	P11	LN
IGLC2+ B	39	P12	LN
IGLC2+ B	51	P4	SLE
IGLC2+ B	48	P6	SLE
IGLC2+ B	39	P9	LN
IGLC2+ B	57	P3	SLE
IGLC2+ B	51	P11	LN
IGLC2+ B	60	HC3	HC
IGLC2+ B	57	P11	LN
IGLC2+ B	51	HC5	HC
IGLC2+ B	33	P3	SLE
IGLC2+ B	45	P5	SLE
IGLC2+ B	54	P9	LN
IGLC2+ B	54	P9	LN
IGLC2+ B	60	P3	SLE
IGLC2+ B	60	P10	LN
IGLC2+ B	48	P6	SLE
IGLC2+ B	42	P4	SLE
IGLC2+ B	48	P2	SLE
IGLC2+ B	39	P11	LN
IGLC2+ B	60	P4	SLE
IGLC2+ B	48	P8	LN
IGLC2+ B	60	P2	SLE
IGLC2+ B	48	P8	LN
IGLC2+ B	51	P2	SLE
IGLC2+ B	51	P8	LN
IGLC2+ B	42	HC6	HC
IGLC2+ B	48	P3	SLE
IGLC2+ B	45	P11	LN
IGLC2+ B	63	HC6	HC
IGLC2+ B	42	P8	LN
IGLC2+ B	51	P2	SLE
IGLC2+ B	72	P3	SLE
IGLC2+ B	48	HC4	HC
IGLC2+ B	54	HC5	HC
IGLC2+ B	57	P7	LN
IGLC2+ B	75	P6	SLE
IGLC2+ B	42	P5	SLE
IGLC2+ B	60	P7	LN
IGLC2+ B	51	P6	SLE
IGLC2+ B	36	P2	SLE
IGLC2+ B	48	P3	SLE
IGLC2+ B	54	P3	SLE
IGLC2+ B	60	P2	SLE
IGLC2+ B	60	P2	SLE
IGLC2+ B	48	P2	SLE
IGLC2+ B	60	HC5	HC
IGLC2+ B	42	P8	LN
IGLC2+ B	48	P5	SLE
IGLC2+ B	63	HC5	HC
IGLC2+ B	42	HC2	HC
IGLC2+ B	57	P2	SLE
IGLC2+ B	54	P11	LN
IGLC2+ B	54	P3	SLE
IGLC2+ B	39	P11	LN
IGLC2+ B	39	P2	SLE
IGLC2+ B	48	HC6	HC
IGLC2+ B	45	P9	LN
IGLC2+ B	57	HC2	HC
IGLC2+ B	66	P9	LN
IGLC2+ B	57	P5	SLE
IGLC2+ B	78	HC3	HC
IGLC2+ B	51	P8	LN
IGLC2+ B	33	P5	SLE
IGLC2+ B	42	P2	SLE
IGLC2+ B	57	HC3	HC
IGLC2+ B	60	P2	SLE
IGLC2+ B	42	P8	LN
IGLC2+ B	45	P2	SLE
IGLC2+ B	39	P3	SLE
IGLC2+ B	39	HC3	HC
IGLC2+ B	36	P2	SLE
IGLC2+ B	48	HC5	HC
IGLC2+ B	60	P8	LN
IGLC2+ B	51	HC4	HC
IGLC2+ B	60	P8	LN
IGLC2+ B	42	P7	LN
IGLC2+ B	72	P2	SLE
IGLC2+ B	54	P2	SLE
IGLC2+ B	48	P4	SLE
IGLC2+ B	63	P1	SLE
IGLC2+ B	69	P2	SLE
IGLC2+ B	57	P6	SLE
IGLC2+ B	51	P6	SLE
IGLC2+ B	72	HC3	HC
IGLC2+ B	45	P2	SLE
IGLC2+ B	24	HC3	HC
IGLC2+ B	60	P2	SLE
IGLC2+ B	69	P7	LN
IGLC2+ B	57	P5	SLE
IGLC2+ B	45	P3	SLE
IGLC2+ B	48	P6	SLE
IGLC2+ B	51	P3	SLE
IGLC2+ B	51	P3	SLE
IGLC2+ B	45	P7	LN
IGLC2+ B	60	P3	SLE
IGLC2+ B	51	HC6	HC
IGLC2+ B	57	P6	SLE
IGLC2+ B	42	P5	SLE
IGLC2+ B	54	P2	SLE
IGLC2+ B	57	HC6	HC
IGLC2+ B	48	P4	SLE
IGLC2+ B	54	P11	LN
IGLC2+ B	42	P2	SLE
IGLC2+ B	57	P2	SLE
IGLC2+ B	66	P12	LN
IGLC2+ B	48	P5	SLE
IGLC2+ B	42	P7	LN
IGLC2+ B	66	P3	SLE
IGLC2+ B	63	P3	SLE
IGLC2+ B	57	P4	SLE
IGLC2+ B	54	P3	SLE
IGLC2+ B	48	P3	SLE
IGLC2+ B	54	P12	LN
IGLC2+ B	48	HC6	HC
IGLC2+ B	51	P2	SLE
IGLC2+ B	27	P2	SLE
IGLC2+ B	54	P2	SLE
IGLC2+ B	54	P12	LN
IGLC2+ B	66	P6	SLE
IGLC2+ B	39	P11	LN
IGLC2+ B	54	P10	LN
IGLC2+ B	36	P3	SLE
IGLC2+ B	69	HC5	HC
IGLC2+ B	48	P5	SLE
IGLC2+ B	48	P9	LN
IGLC2+ B	48	HC3	HC
IGLC2+ B	63	P2	SLE
IGLC2+ B	66	P3	SLE
IGLC2+ B	57	P7	LN
IGLC2+ B	72	P3	SLE
IGLC2+ B	66	HC1	HC
IGLC2+ B	48	P3	SLE
IGLC2+ B	66	HC1	HC
IGLC2+ B	75	P11	LN
IGLC2+ B	51	P11	LN
IGLC2+ B	63	HC3	HC
IGLC2+ B	60	P2	SLE
IGLC2+ B	33	P2	SLE
IGLC2+ B	57	P2	SLE
IGLC2+ B	57	P4	SLE
IGLC2+ B	39	HC6	HC
IGLC2+ B	63	P9	LN
IGLC2+ B	60	P2	SLE
IGLC2+ B	36	P11	LN
IGLC2+ B	57	P3	SLE
IGLC2+ B	48	P3	SLE
IGLC2+ B	48	P10	LN
IGLC2+ B	45	P2	SLE
IGLC2+ B	54	P4	SLE
IGLC2+ B	45	HC2	HC
IGLC2+ B	42	P8	LN
IGLC2+ B	45	HC6	HC
IGLC2+ B	39	P8	LN
IGLC2+ B	45	P3	SLE
IGLC2+ B	63	P3	SLE
IGLC2+ B	42	P2	SLE
IGLC2+ B	48	P3	SLE
IGLC2+ B	45	HC3	HC
IGLC2+ B	45	P11	LN
IGLC2+ B	42	P3	SLE
IGLC2+ B	54	P3	SLE
IGLC2+ B	33	P9	LN
IGLC2+ B	72	P4	SLE
IGLC2+ B	63	HC3	HC
IGLC2+ B	63	P2	SLE
IGLC2+ B	57	P3	SLE
IGLC2+ B	54	P8	LN
IGLC2+ B	66	P7	LN
IGLC2+ B	51	HC2	HC
IGLC2+ B	48	P2	SLE
IGLC2+ B	57	P4	SLE
IGLC2+ B	66	P2	SLE
IGLC2+ B	54	P11	LN
IGLC2+ B	39	P2	SLE
IGLC2+ B	60	P7	LN
IGLC2+ B	45	P2	SLE
IGLC2+ B	51	P4	SLE
IGLC2+ B	57	P4	SLE
IGLC2+ B	54	P8	LN
IGLC2+ B	45	HC3	HC
IGLC2+ B	57	P3	SLE
IGLC2+ B	48	P2	SLE
IGLC2+ B	66	P9	LN
IGLC2+ B	42	P11	LN
IGLC2+ B	45	P6	SLE
IGLC2+ B	42	HC4	HC
IGLC2+ B	39	P5	SLE
IGLC2+ B	48	P7	LN
IGLC2+ B	39	P3	SLE
IGLC2+ B	75	P2	SLE
IGLC2+ B	57	P2	SLE
IGLC2+ B	66	P6	SLE
IGLC2+ B	57	P4	SLE
IGLC2+ B	75	P5	SLE
IGLC2+ B	66	P6	SLE
IGLC2+ B	63	P5	SLE
IGLC2+ B	51	P3	SLE
IGLC2+ B	42	P2	SLE
IGLC2+ B	57	P3	SLE
IGLC2+ B	51	HC4	HC
IGLC2+ B	63	P2	SLE
IGLC2+ B	48	P6	SLE
IGLC2+ B	54	P7	LN
IGLC2+ B	57	P2	SLE
IGLC2+ B	51	P8	LN
IGLC2+ B	39	P3	SLE
IGLC2+ B	78	P11	LN
IGLC2+ B	45	P3	SLE
IGLC2+ B	57	P2	SLE
IGLC2+ B	42	P6	SLE
IGLC2+ B	63	P3	SLE
IGLC2+ B	69	P7	LN
IGLC2+ B	42	P3	SLE
IGLC2+ B	51	HC4	HC
IGLC2+ B	60	HC6	HC
IGLC2+ B	21	P6	SLE
IGLC2+ B	42	P11	LN
IGLC2+ B	42	P9	LN
IGLC2+ B	45	P8	LN
IGLC2+ B	36	HC4	HC
IGLC2+ B	51	P3	SLE
IGLC2+ B	69	P1	SLE
IGLC2+ B	42	P2	SLE
IGLC2+ B	66	HC3	HC
IGLC2+ B	48	P6	SLE
IGLC2+ B	66	P11	LN
IGLC2+ B	42	P8	LN
IGLC2+ B	48	P2	SLE
IGLC2+ B	60	P3	SLE
IGLC2+ B	72	P2	SLE
IGLC2+ B	42	HC5	HC
IGLC2+ B	48	P6	SLE
IGLC2+ B	72	P3	SLE
IGLC2+ B	48	P11	LN
IGLC2+ B	57	P3	SLE
IGLC2+ B	60	P2	SLE
IGLC2+ B	72	HC3	HC
IGLC2+ B	39	P5	SLE
IGLC2+ B	51	HC6	HC
IGLC2+ B	48	P2	SLE
IGLC2+ B	48	P2	SLE
IGLC2+ B	66	HC5	HC
IGLC2+ B	54	P2	SLE
IGLC2+ B	51	P5	SLE
IGLC2+ B	54	P3	SLE
IGLC2+ B	54	P11	LN
IGLC2+ B	54	P2	SLE
IGLC2+ B	36	P1	SLE
IGLC2+ B	42	P4	SLE
IGLC2+ B	33	HC2	HC
IGLC2+ B	60	HC4	HC
IGLC2+ B	36	P3	SLE
IGLC2+ B	45	P9	LN
IGLC2+ B	45	P2	SLE
IGLC2+ B	66	P8	LN
IGLC2+ B	51	P5	SLE
IGLC2+ B	57	P9	LN
IGLC2+ B	51	P12	LN
IGLC2+ B	54	P8	LN
IGLC2+ B	45	P8	LN
IGLC2+ B	63	P12	LN
IGLC2+ B	51	P5	SLE
IGLC2+ B	45	P3	SLE
IGLC2+ B	66	P6	SLE
IGLC2+ B	33	P3	SLE
IGLC2+ B	42	P3	SLE
IGLC2+ B	42	HC3	HC
IGLC2+ B	75	HC5	HC
IGLC2+ B	39	HC4	HC
IGLC2+ B	45	P12	LN
IGLC2+ B	30	P5	SLE
IGLC2+ B	54	P8	LN
IGLC2+ B	54	P11	LN
IGLC2+ B	54	P11	LN
IGLC2+ B	33	P3	SLE
IGLC2+ B	51	P7	LN
IGLC2+ B	42	P8	LN
IGLC2+ B	48	P6	SLE
IGLC2+ B	24	P11	LN
IGLC2+ B	48	P11	LN
IGLC2+ B	60	P2	SLE
IGLC2+ B	54	P3	SLE
IGLC2+ B	33	P9	LN
IGLC2+ B	45	P9	LN
IGLC2+ B	78	HC2	HC
IGLC2+ B	60	P3	SLE
IGLC2+ B	36	P2	SLE
IGLC2+ B	48	HC4	HC
IGLC2+ B	63	HC5	HC
IGLC2+ B	69	P8	LN
IGLC2+ B	48	P11	LN
IGLC2+ B	57	P6	SLE
IGLC2+ B	66	P7	LN
IGLC2+ B	63	P2	SLE
IGLC2+ B	54	P11	LN
IGLC2+ B	45	HC3	HC
IGLC2+ B	51	P3	SLE
IGLC2+ B	48	P2	SLE
IGLC2+ B	48	HC4	HC
IGLC2+ B	60	P3	SLE
IGLC2+ B	54	HC3	HC
IGLC2+ B	51	P3	SLE
IGLC2+ B	48	P2	SLE
IGLC2+ B	60	P3	SLE
IGLC2+ B	90	HC2	HC
IGLC2+ B	45	P3	SLE
IGLC2+ B	51	P4	SLE
IGLC2+ B	45	P5	SLE
IGLC2+ B	48	HC3	HC
IGLC2+ B	45	P11	LN
IGLC2+ B	48	P4	SLE
IGLC2+ B	48	P4	SLE
IGLC2+ B	54	P6	SLE
IGLC2+ B	45	P2	SLE
IGLC2+ B	48	P4	SLE
IGLC2+ B	60	P2	SLE
IGLC2+ B	57	P3	SLE
IGLC2+ B	54	P7	LN
IGLC2+ B	51	P9	LN
IGLC2+ B	57	P3	SLE
IGLC2+ B	42	P11	LN
IGLC2+ B	63	P4	SLE
IGLC2+ B	48	P6	SLE
IGLC2+ B	45	P8	LN
IGLC2+ B	48	P3	SLE
IGLC2+ B	54	P3	SLE
IGLC2+ B	66	P2	SLE
IGLC2+ B	45	P4	SLE
IGLC2+ B	63	P3	SLE
IGLC2+ B	51	P4	SLE
IGLC2+ B	66	HC2	HC
IGLC2+ B	45	P7	LN
IGLC2+ B	51	P9	LN
IGLC2+ B	45	P4	SLE
IGLC2+ B	48	P9	LN
IGLC2+ B	60	P2	SLE
IGLC2+ B	57	P2	SLE
IGLC2+ B	66	HC3	HC
IGLC2+ B	42	HC3	HC
IGLC2+ B	48	HC1	HC
IGLC2+ B	57	P3	SLE
IGLC2+ B	54	P2	SLE
IGLC2+ B	48	P3	SLE
IGLC2+ B	54	HC3	HC
IGLC2+ B	63	P12	LN
IGLC2+ B	57	HC3	HC
IGLC2+ B	51	HC3	HC
IGLC2+ B	39	P7	LN
IGLC2+ B	48	HC5	HC
IGLC2+ B	39	P9	LN
IGLC2+ B	66	P8	LN
IGLC2+ B	60	P2	SLE
IGLC2+ B	39	P6	SLE
IGLC2+ B	69	HC5	HC
IGLC2+ B	45	HC4	HC
IGLC2+ B	27	P6	SLE
IGLC2+ B	57	P7	LN
IGLC2+ B	60	HC4	HC
IGLC2+ B	54	P12	LN
IGLC2+ B	48	P8	LN
IGLC2+ B	45	P8	LN
IGLC2+ B	42	P5	SLE
IGLC2+ B	63	HC3	HC
IGLC2+ B	45	P6	SLE
IGLC2+ B	72	P8	LN
IGLC2+ B	60	P6	SLE
IGLC2+ B	54	HC2	HC
IGLC2+ B	60	P3	SLE
IGLC2+ B	54	P6	SLE
IGLC2+ B	45	P2	SLE
IGLC2+ B	24	P11	LN
IGLC2+ B	39	HC2	HC
IGLC2+ B	63	P3	SLE
IGLC2+ B	48	HC3	HC
IGLC2+ B	42	P3	SLE
IGLC2+ B	51	P6	SLE
IGLC2+ B	42	P8	LN
IGLC2+ B	45	P2	SLE
IGLC2+ B	51	HC3	HC
IGLC2+ B	42	P3	SLE
IGLC2+ B	42	P9	LN
IGLC2+ B	60	P2	SLE
IGLC2+ B	54	P11	LN
IGLC2+ B	42	HC4	HC
IGLC2+ B	60	HC2	HC
IGLC2+ B	39	P2	SLE
IGLC2+ B	57	P5	SLE
IGLC2+ B	63	HC4	HC
IGLC2+ B	60	P2	SLE
IGLC2+ B	51	P2	SLE
IGLC2+ B	48	P8	LN
IGLC2+ B	51	P2	SLE
IGLC2+ B	57	P3	SLE
IGLC2+ B	54	P2	SLE
IGLC2+ B	66	P5	SLE
IGLC2+ B	60	P3	SLE
IGLC2+ B	42	HC2	HC
IGLC2+ B	45	P4	SLE
IGLC2+ B	42	HC3	HC
IGLC2+ B	51	P3	SLE
IGLC2+ B	39	P4	SLE
IGLC2+ B	33	P5	SLE
IGLC2+ B	39	P7	LN
IGLC2+ B	48	P6	SLE
IGLC2+ B	42	P9	LN
IGLC2+ B	48	P2	SLE
IGLC2+ B	54	P8	LN
IGLC2+ B	60	HC5	HC
IGLC2+ B	51	P3	SLE
IGLC2+ B	39	P2	SLE
IGLC2+ B	51	P12	LN
IGLC2+ B	39	P11	LN
IGLC2+ B	54	HC3	HC
IGLC2+ B	42	HC3	HC
IGLC2+ B	66	P4	SLE
IGLC2+ B	60	HC5	HC
IGLC2+ B	45	HC5	HC
IGLC2+ B	42	P6	SLE
IGLC2+ B	54	P2	SLE
IGLC2+ B	57	P9	LN
IGLC2+ B	42	P4	SLE
IGLC2+ B	51	P4	SLE
IGLC2+ B	42	P9	LN
IGLC2+ B	66	P3	SLE
IGLC2+ B	42	P6	SLE
IGLC2+ B	33	P7	LN
IGLC2+ B	63	P11	LN
IGLC2+ B	57	P9	LN
IGLC2+ B	54	P9	LN
IGLC2+ B	45	P3	SLE
IGLC2+ B	51	P3	SLE
IGLC2+ B	54	P5	SLE
IGLC2+ B	42	P5	SLE
IGLC2+ B	60	P6	SLE
IGLC2+ B	57	P7	LN
IGLC2+ B	60	P8	LN
IGLC2+ B	51	P6	SLE
IGLC2+ B	51	P3	SLE
IGLC2+ B	51	HC4	HC
IGLC2+ B	39	HC6	HC
IGLC2+ B	60	P3	SLE
IGLC2+ B	39	HC2	HC
IGLC2+ B	48	P7	LN
IGLC2+ B	66	HC3	HC
IGLC2+ B	36	HC3	HC
IGLC2+ B	66	P5	SLE
IGLC2+ B	60	HC5	HC
IGLC2+ B	39	P7	LN
IGLC2+ B	45	P5	SLE
IGLC2+ B	48	HC3	HC
IGLC2+ B	39	P9	LN
IGLC2+ B	69	P12	LN
IGLC2+ B	54	P3	SLE
IGLC2+ B	48	HC5	HC
IGLC2+ B	39	P6	SLE
IGLC2+ B	39	HC3	HC
IGLC2+ B	48	P3	SLE
IGLC2+ B	42	P3	SLE
IGLC2+ B	48	P3	SLE
IGLC2+ B	69	P2	SLE
IGLC2+ B	39	HC2	HC
IGLC2+ B	33	P3	SLE
IGLC2+ B	48	P3	SLE
IGLC2+ B	42	P2	SLE
IGLC2+ B	45	P4	SLE
IGLC2+ B	51	P4	SLE
IGLC2+ B	30	HC6	HC
IGLC2+ B	63	P8	LN
IGLC2+ B	51	P3	SLE
IGLC2+ B	45	HC6	HC
IGLC2+ B	39	P3	SLE
IGLC2+ B	54	P11	LN
IGLC2+ B	75	P2	SLE
IGLC2+ B	57	P3	SLE
IGLC2+ B	60	HC3	HC
IGLC2+ B	24	P4	SLE
IGLC2+ B	48	P11	LN
IGLC2+ B	51	P2	SLE
IGLC2+ B	60	P4	SLE
IGLC2+ B	54	P3	SLE
IGLC2+ B	72	HC3	HC
IGLC2+ B	39	P10	LN
IGLC2+ B	48	P3	SLE
IGLC2+ B	63	P8	LN
IGLC2+ B	42	P9	LN
IGLC2+ B	54	P3	SLE
IGLC2+ B	45	P2	SLE
IGLC2+ B	51	P4	SLE
IGLC2+ B	39	P3	SLE
IGLC2+ B	36	HC2	HC
IGLC2+ B	72	HC5	HC
IGLC2+ B	66	P2	SLE
IGLC2+ B	57	P4	SLE
IGLC2+ B	51	P3	SLE
IGLC2+ B	54	P9	LN
IGLC2+ B	42	P11	LN
IGLC2+ B	60	P7	LN
IGLC2+ B	48	P9	LN
IGLC2+ B	75	P3	SLE
IGLC2+ B	48	P3	SLE
IGLC2+ B	63	P8	LN
IGLC2+ B	72	HC3	HC
IGLC2+ B	54	P5	SLE
IGLC2+ B	60	HC5	HC
IGLC2+ B	60	HC3	HC
IGLC2+ B	45	P9	LN
IGLC2+ B	72	P9	LN
IGLC2+ B	45	P5	SLE
IGLC2+ B	39	P11	LN
IGLC2+ B	24	P6	SLE
IGLC2+ B	51	P7	LN
IGLC2+ B	51	P6	SLE
IGLC2+ B	57	P2	SLE
IGLC2+ B	33	HC3	HC
IGLC2+ B	39	P3	SLE
IGLC2+ B	45	P3	SLE
IGLC2+ B	48	P12	LN
IGLC2+ B	57	P4	SLE
IGLC2+ B	45	HC3	HC
IGLC2+ B	48	P2	SLE
IGLC2+ B	72	P6	SLE
IGLC2+ B	33	P2	SLE
IGLC2+ B	54	HC3	HC
IGLC2+ B	51	P12	LN
IGLC2+ B	48	P6	SLE
IGLC2+ B	60	P2	SLE
IGLC2+ B	36	P9	LN
IGLC2+ B	69	P11	LN
IGLC2+ B	48	HC2	HC
IGLC2+ B	54	P11	LN
IGLC2+ B	60	P7	LN
IGLC2+ B	60	P8	LN
IGLC2+ B	27	HC3	HC
IGLC2+ B	51	P9	LN
IGLC2+ B	72	HC2	HC
IGLC2+ B	48	P3	SLE
IGLC2+ B	60	P2	SLE
IGLC2+ B	45	HC3	HC
IGLC2+ B	51	HC3	HC
IGLC2+ B	57	P3	SLE
IGLC2+ B	60	HC4	HC
IGLC2+ B	45	P5	SLE
IGLC2+ B	54	P2	SLE
IGLC2+ B	54	P5	SLE
IGLC2+ B	39	HC5	HC
IGLC2+ B	60	P9	LN
IGLC2+ B	30	P11	LN
IGLC2+ B	60	P2	SLE
IGLC2+ B	33	P9	LN
IGLC2+ B	51	P3	SLE
IGLC2+ B	51	P2	SLE
IGLC2+ B	45	P9	LN
IGLC2+ B	48	P8	LN
IGLC2+ B	39	HC6	HC
IGLC2+ B	48	P6	SLE
IGLC2+ B	63	HC5	HC
IGLC2+ B	54	HC4	HC
IGLC2+ B	45	P2	SLE
IGLC2+ B	42	P3	SLE
IGLC2+ B	42	P9	LN
IGLC2+ B	36	P2	SLE
IGLC2+ B	39	P5	SLE
IGLC2+ B	60	P3	SLE
IGLC2+ B	36	P3	SLE
IGLC2+ B	39	P4	SLE
IGLC2+ B	63	P3	SLE
IGLC2+ B	39	P6	SLE
IGLC2+ B	42	P10	LN
IGLC2+ B	60	P8	LN
IGLC2+ B	39	P2	SLE
IGLC2+ B	48	P8	LN
IGLC2+ B	45	P10	LN
IGLC2+ B	69	P8	LN
IGLC2+ B	60	P3	SLE
IGLC2+ B	57	P5	SLE
IGLC2+ B	39	P9	LN
IGLC2+ B	36	P7	LN
IGLC2+ B	63	P6	SLE
IGLC2+ B	45	P2	SLE
IGLC2+ B	42	P11	LN
IGLC2+ B	60	P2	SLE
IGLC2+ B	48	P3	SLE
IGLC2+ B	54	P7	LN
IGLC2+ B	48	P4	SLE
IGLC2+ B	60	HC5	HC
IGLC2+ B	42	P9	LN
IGLC2+ B	63	P3	SLE
IGLC2+ B	63	P11	LN
IGLC2+ B	75	P3	SLE
IGLC2+ B	66	HC3	HC
IGLC2+ B	51	P3	SLE
IGLC2+ B	66	P6	SLE
IGLC2+ B	48	P7	LN
IGLC2+ B	30	P6	SLE
IGLC2+ B	42	P5	SLE
IGLC2+ B	48	P5	SLE
IGLC2+ B	39	HC5	HC
IGLC2+ B	39	P3	SLE
IGLC2+ B	63	P2	SLE
IGLC2+ B	48	P8	LN
IGLC2+ B	48	P3	SLE
IGLC2+ B	30	P4	SLE
IGLC2+ B	39	P2	SLE
IGLC2+ B	45	P2	SLE
IGLC2+ B	45	HC4	HC
IGLC2+ B	51	P11	LN
IGLC2+ B	42	P12	LN
IGLC2+ B	75	P2	SLE
IGLC2+ B	36	P2	SLE
IGLC2+ B	33	P9	LN
IGLC2+ B	60	P2	SLE
IGLC2+ B	51	P3	SLE
IGLC2+ B	45	P11	LN
IGLC2+ B	51	P2	SLE
IGLC2+ B	57	P4	SLE
IGLC2+ B	45	P9	LN
IGLC2+ B	69	P6	SLE
IGLC2+ B	42	P11	LN
IGLC2+ B	51	P2	SLE
IGLC2+ B	63	P8	LN
IGLC2+ B	57	P3	SLE
IGLC2+ B	45	P2	SLE
IGLC2+ B	63	HC3	HC
IGLC2+ B	63	P7	LN
IGLC2+ B	45	P8	LN
IGLC2+ B	57	HC3	HC
IGLC2+ B	42	P4	SLE
IGLC2+ B	63	P9	LN
IGLC2+ B	45	P7	LN
IGLC2+ B	48	HC6	HC
IGLC2+ B	51	P4	SLE
IGLC2+ B	63	P8	LN
IGLC2+ B	51	P7	LN
IGLC2+ B	60	HC5	HC
IGLC2+ B	57	P3	SLE
IGLC2+ B	54	P2	SLE
IGLC2+ B	63	P4	SLE
IGLC2+ B	57	P5	SLE
IGLC2+ B	39	P6	SLE
IGLC2+ B	45	P5	SLE
IGLC2+ B	54	P12	LN
IGLC2+ B	66	P6	SLE
IGLC2+ B	60	P11	LN
IGLC2+ B	36	HC6	HC
IGLC2+ B	63	HC3	HC
IGLC2+ B	57	P3	SLE
IGLC2+ B	48	P2	SLE
IGLC2+ B	45	HC3	HC
IGLC2+ B	51	P9	LN
IGLC2+ B	42	P5	SLE
IGLC2+ B	66	P5	SLE
IGLC2+ B	45	P7	LN
IGLC2+ B	33	P7	LN
IGLC2+ B	66	HC3	HC
IGLC2+ B	57	P9	LN
IGLC2+ B	51	P2	SLE
IGLC2+ B	48	P3	SLE
IGLC2+ B	48	P4	SLE
IGLC2+ B	57	P6	SLE
IGLC2+ B	90	HC6	HC
IGLC2+ B	39	P4	SLE
IGLC2+ B	48	P9	LN
IGLC2+ B	60	P2	SLE
IGLC2+ B	75	HC5	HC
IGLC2+ B	63	P8	LN
IGLC2+ B	45	P5	SLE
IGLC2+ B	42	P9	LN
IGLC2+ B	54	P3	SLE
IGLC2+ B	42	P9	LN
IGLC2+ B	54	HC5	HC
IGLC2+ B	42	P3	SLE
IGLC2+ B	51	P8	LN
IGLC2+ B	42	P3	SLE
IGLC2+ B	54	P5	SLE
IGLC2+ B	51	P3	SLE
IGLC2+ B	60	P4	SLE
IGLC2+ B	42	HC6	HC
IGLC2+ B	48	HC3	HC
IGLC2+ B	54	P6	SLE
IGLC2+ B	48	P2	SLE
IGLC2+ B	18	P9	LN
IGLC2+ B	51	P5	SLE
IGLC2+ B	33	P8	LN
IGLC2+ B	69	HC4	HC
IGLC2+ B	60	P8	LN
IGLC2+ B	57	P7	LN
IGLC2+ B	45	P5	SLE
IGLC2+ B	57	P5	SLE
IGLC2+ B	45	P1	SLE
IGLC2+ B	42	P11	LN
IGLC2+ B	45	P2	SLE
IGLC2+ B	51	P5	SLE
IGLC2+ B	60	P3	SLE
IGLC2+ B	39	P11	LN
IGLC2+ B	54	HC4	HC
IGLC2+ B	54	P9	LN
IGLC2+ B	54	P7	LN
IGLC2+ B	63	P9	LN
IGLC2+ B	51	P8	LN
IGLC2+ B	48	P4	SLE
IGLC2+ B	54	P4	SLE
IGLC2+ B	45	P7	LN
IGLC2+ B	36	P3	SLE
IGLC2+ B	36	HC2	HC
IGLC2+ B	57	P2	SLE
IGLC2+ B	51	P6	SLE
IGLC2+ B	45	P7	LN
IGLC2+ B	42	P2	SLE
IGLC2+ B	54	P2	SLE
IGLC2+ B	36	P4	SLE
IGLC2+ B	57	HC5	HC
IGLC2+ B	48	P8	LN
IGLC2+ B	51	P2	SLE
IGLC2+ B	75	HC5	HC
IGLC2+ B	39	P8	LN
IGLC2+ B	39	P11	LN
IGLC2+ B	69	HC3	HC
IGLC2+ B	54	P3	SLE
IGLC2+ B	54	P12	LN
IGLC2+ B	42	P10	LN
IGLC2+ B	48	P7	LN
IGLC2+ B	63	P7	LN
IGLC2+ B	39	HC3	HC
IGLC2+ B	66	P11	LN
IGLC2+ B	60	HC3	HC
IGLC2+ B	81	P9	LN
IGLC2+ B	57	HC4	HC
IGLC2+ B	60	HC4	HC
IGLC2+ B	42	P9	LN
IGLC2+ B	66	P3	SLE
IGLC2+ B	60	P11	LN
IGLC2+ B	27	HC3	HC
IGLC2+ B	36	P12	LN
IGLC2+ B	54	P8	LN
IGLC2+ B	60	P8	LN
IGLC2+ B	39	P5	SLE
IGLC2+ B	54	P9	LN
IGLC2+ B	66	HC1	HC
IGLC2+ B	36	P11	LN
IGLC2+ B	54	P12	LN
IGLC2+ B	51	HC1	HC
IGLC2+ B	51	P6	SLE
IGLC2+ B	45	P2	SLE
IGLC2+ B	51	P11	LN
IGLC2+ B	45	P11	LN
IGLC2+ B	45	HC4	HC
IGLC2+ B	51	P8	LN
IGLC2+ B	57	HC4	HC
IGLC2+ B	63	P8	LN
IGLC2+ B	63	P6	SLE
IGLC2+ B	45	HC3	HC
IGLC2+ B	66	P8	LN
IGLC2+ B	54	P2	SLE
IGLC2+ B	36	P2	SLE
IGLC2+ B	42	HC4	HC
IGLC2+ B	66	P4	SLE
IGLC2+ B	60	P9	LN
IGLC2+ B	54	HC3	HC
IGLC2+ B	33	P2	SLE
IGLC2+ B	36	P6	SLE
IGLC2+ B	42	HC4	HC
IGLC2+ B	45	P11	LN
IGLC2+ B	54	P2	SLE
IGLC2+ B	39	P6	SLE
IGLC2+ B	66	P5	SLE
IGLC2+ B	45	P6	SLE
IGLC2+ B	45	HC6	HC
IGLC2+ B	39	P4	SLE
IGLC2+ B	45	P9	LN
IGLC2+ B	57	P7	LN
IGLC2+ B	63	HC6	HC
IGLC2+ B	69	P5	SLE
IGLC2+ B	60	P6	SLE
IGLC2+ B	87	P6	SLE
IGLC2+ B	48	HC3	HC
IGLC2+ B	36	P3	SLE
IGLC2+ B	45	P3	SLE
IGLC2+ B	45	P5	SLE
IGLC2+ B	51	P4	SLE
IGLC2+ B	63	P11	LN
IGLC2+ B	51	P7	LN
IGLC2+ B	45	HC3	HC
IGLC2+ B	45	P4	SLE
IGLC2+ B	72	P3	SLE
IGLC2+ B	48	P3	SLE
IGLC2+ B	39	P5	SLE
IGLC2+ B	57	HC3	HC
IGLC2+ B	39	P8	LN
IGLC2+ B	72	P7	LN
IGLC2+ B	45	P11	LN
IGLC2+ B	60	HC2	HC
IGLC2+ B	51	P2	SLE
IGLC2+ B	51	P5	SLE
IGLC2+ B	42	P2	SLE
IGLC2+ B	57	P2	SLE
IGLC2+ B	27	P5	SLE
IGLC2+ B	39	HC1	HC
IGLC2+ B	39	P5	SLE
IGLC2+ B	66	P4	SLE
IGLC2+ B	51	P3	SLE
IGLC2+ B	54	P8	LN
IGLC2+ B	48	P7	LN
IGLC2+ B	36	P7	LN
IGLC2+ B	51	P3	SLE
IGLC2+ B	63	P2	SLE
IGLC2+ B	69	HC3	HC
IGLC2+ B	63	P3	SLE
IGLC2+ B	51	P8	LN
IGLC2+ B	54	HC6	HC
IGLC2+ B	48	P9	LN
IGLC2+ B	51	P7	LN
IGLC2+ B	54	P4	SLE
IGLC2+ B	33	P6	SLE
IGLC2+ B	51	P3	SLE
IGLC2+ B	66	P7	LN
IGLC2+ B	63	P2	SLE
IGLC2+ B	48	P3	SLE
IGLC2+ B	42	P12	LN
IGLC2+ B	45	HC6	HC
IGLC2+ B	33	P9	LN
IGLC2+ B	57	P3	SLE
IGLC2+ B	39	P3	SLE
IGLC2+ B	78	HC2	HC
IGLC2+ B	51	P11	LN
IGLC2+ B	39	P6	SLE
IGLC2+ B	42	P6	SLE
IGLC2+ B	63	P7	LN
IGLC2+ B	51	P2	SLE
IGLC2+ B	39	P8	LN
IGLC2+ B	54	P2	SLE
IGLC2+ B	48	P3	SLE
IGLC2+ B	54	HC4	HC
IGLC2+ B	42	P11	LN
IGLC2+ B	48	P7	LN
IGLC2+ B	48	P6	SLE
IGLC2+ B	30	P2	SLE
IGLC2+ B	30	P8	LN
IGLC2+ B	66	P11	LN
IGLC2+ B	51	P2	SLE
IGLC2+ B	39	P7	LN
IGLC2+ B	27	P7	LN
IGLC2+ B	78	HC4	HC
IGLC2+ B	48	P3	SLE
IGLC2+ B	54	P9	LN
IGLC2+ B	57	P2	SLE
IGLC2+ B	45	P8	LN
IGLC2+ B	48	P2	SLE
IGLC2+ B	60	P8	LN
IGLC2+ B	69	HC2	HC
IGLC2+ B	45	HC3	HC
IGLC2+ B	66	P5	SLE
IGLC2+ B	45	P9	LN
IGLC2+ B	54	P11	LN
IGLC2+ B	51	P11	LN
IGLC2+ B	63	HC3	HC
IGLC2+ B	63	P1	SLE
IGLC2+ B	69	P3	SLE
IGLC2+ B	60	P3	SLE
IGLC2+ B	51	HC4	HC
IGLC2+ B	30	P11	LN
IGLC2+ B	39	P8	LN
IGLC2+ B	45	HC5	HC
IGLC2+ B	63	P8	LN
IGLC2+ B	54	P3	SLE
IGLC2+ B	48	HC4	HC
IGLC2+ B	51	P11	LN
IGLC2+ B	57	P2	SLE
IGLC2+ B	51	P2	SLE
IGLC2+ B	78	P6	SLE
IGLC2+ B	39	P3	SLE
IGLC2+ B	66	P1	SLE
IGLC2+ B	63	P4	SLE
IGLC2+ B	69	HC3	HC
IGLC2+ B	87	P7	LN
IGLC2+ B	39	P2	SLE
IGLC2+ B	30	P4	SLE
IGLC2+ B	60	P9	LN
IGLC2+ B	36	P4	SLE
IGLC2+ B	45	P2	SLE
IGLC2+ B	51	P8	LN
IGLC2+ B	45	P4	SLE
IGLC2+ B	48	HC3	HC
IGLC2+ B	48	P5	SLE
IGLC2+ B	69	P7	LN
IGLC2+ B	66	P2	SLE
IGLC2+ B	78	P6	SLE
IGLC2+ B	45	P6	SLE
IGLC2+ B	45	HC3	HC
IGLC2+ B	45	HC5	HC
IGLC2+ B	60	HC5	HC
IGLC2+ B	48	P3	SLE
IGLC2+ B	57	P5	SLE
IGLC2+ B	57	HC3	HC
IGLC2+ B	57	P2	SLE
IGLC2+ B	57	P5	SLE
IGLC2+ B	54	P12	LN
IGLC2+ B	54	HC4	HC
IGLC2+ B	63	P3	SLE
IGLC2+ B	48	P7	LN
IGLC2+ B	60	HC4	HC
IGLC2+ B	39	P2	SLE
IGLC2+ B	45	P2	SLE
IGLC2+ B	57	P3	SLE
IGLC2+ B	54	P3	SLE
IGLC2+ B	27	HC3	HC
IGLC2+ B	48	P6	SLE
IGLC2+ B	57	P8	LN
IGLC2+ B	36	P2	SLE
IGLC2+ B	27	HC3	HC
IGLC2+ B	51	P3	SLE
IGLC2+ B	39	P4	SLE
IGLC2+ B	45	P6	SLE
IGLC2+ B	66	HC5	HC
IGLC2+ B	72	HC3	HC
IGLC2+ B	36	P2	SLE
IGLC2+ B	48	HC6	HC
IGLC2+ B	69	P3	SLE
IGLC2+ B	54	P8	LN
IGLC2+ B	63	P12	LN
IGLC2+ B	42	P3	SLE
IGLC2+ B	54	P4	SLE
IGLC2+ B	51	HC6	HC
IGLC2+ B	51	P11	LN
IGLC2+ B	72	P7	LN
IGLC2+ B	66	P4	SLE
IGLC2+ B	54	P6	SLE
IGLC2+ B	54	P3	SLE
IGLC2+ B	42	HC4	HC
IGLC2+ B	63	P11	LN
IGLC2+ B	51	P6	SLE
IGLC2+ B	57	P10	LN
IGLC2+ B	51	P2	SLE
IGLC2+ B	60	P8	LN
IGLC2+ B	57	HC3	HC
IGLC2+ B	60	P8	LN
IGLC2+ B	51	P11	LN
IGLC2+ B	51	P3	SLE
IGLC2+ B	51	P9	LN
IGLC2+ B	57	HC3	HC
IGLC2+ B	51	P8	LN
IGLC2+ B	48	P2	SLE
IGLC2+ B	75	HC4	HC
IGLC2+ B	54	P8	LN
IGLC2+ B	48	P2	SLE
IGLC2+ B	69	P8	LN
IGLC2+ B	63	HC4	HC
IGLC2+ B	45	P2	SLE
IGLC2+ B	51	P3	SLE
IGLC2+ B	63	P2	SLE
IGLC2+ B	45	P6	SLE
IGLC2+ B	45	P5	SLE
IGLC2+ B	60	P9	LN
IGLC2+ B	39	P2	SLE
IGLC2+ B	63	P3	SLE
IGLC2+ B	75	P5	SLE
IGLC2+ B	39	P1	SLE
IGLC2+ B	39	HC3	HC
IGLC2+ B	51	P11	LN
IGLC2+ B	54	P3	SLE
IGLC2+ B	39	P6	SLE
IGLC2+ B	63	P2	SLE
IGLC2+ B	51	P2	SLE
IGLC2+ B	54	P2	SLE
IGLC2+ B	57	P6	SLE
IGLC2+ B	66	P3	SLE
IGLC2+ B	60	HC4	HC
IGLC2+ B	54	P9	LN
IGLC2+ B	51	P12	LN
IGLC2+ B	60	P8	LN
IGLC2+ B	57	P8	LN
IGLC2+ B	81	P1	SLE
IGLC2+ B	51	P3	SLE
IGLC2+ B	48	P10	LN
IGLC2+ B	51	P3	SLE
IGLC2+ B	54	P2	SLE
IGLC2+ B	60	P2	SLE
IGLC2+ B	60	P9	LN
IGLC2+ B	42	P3	SLE
IGLC2+ B	51	P3	SLE
IGLC2+ B	57	P8	LN
IGLC2+ B	33	P4	SLE
IGLC2+ B	51	HC6	HC
IGLC2+ B	66	P3	SLE
IGLC2+ B	33	P11	LN
IGLC2+ B	42	P11	LN
IGLC2+ B	57	HC6	HC
IGLC2+ B	48	P9	LN
IGLC2+ B	48	HC3	HC
IGLC2+ B	60	HC5	HC
IGLC2+ B	45	P2	SLE
IGLC2+ B	54	HC2	HC
IGLC2+ B	51	P2	SLE
IGLC2+ B	78	P9	LN
IGLC2+ B	75	P2	SLE
IGLC2+ B	48	P2	SLE
IGLC2+ B	54	P11	LN
IGLC2+ B	48	P2	SLE
IGLC2+ B	69	HC3	HC
IGLC2+ B	69	P3	SLE
IGLC2+ B	54	P5	SLE
IGLC2+ B	27	P4	SLE
IGLC2+ B	51	P9	LN
IGLC2+ B	51	HC3	HC
IGLC2+ B	48	P3	SLE
IGLC2+ B	66	P2	SLE
IGLC2+ B	63	P3	SLE
IGLC2+ B	60	P2	SLE
IGLC2+ B	39	HC3	HC
IGLC2+ B	51	P9	LN
IGLC2+ B	60	P2	SLE
IGLC2+ B	66	P8	LN
IGLC2+ B	45	P4	SLE
IGLC2+ B	48	HC5	HC
IGLC2+ B	54	HC6	HC
IGLC2+ B	48	HC3	HC
IGLC2+ B	45	P3	SLE
IGLC2+ B	39	P3	SLE
IGLC2+ B	48	P9	LN
IGLC2+ B	42	HC3	HC
IGLC2+ B	33	P4	SLE
IGLC2+ B	57	P6	SLE
IGLC2+ B	48	P9	LN
IGLC2+ B	54	P3	SLE
IGLC2+ B	42	P3	SLE
IGLC2+ B	57	P3	SLE
IGLC2+ B	48	P3	SLE
IGLC2+ B	42	P8	LN
IGLC2+ B	63	P2	SLE
IGLC2+ B	33	HC6	HC
IGLC2+ B	42	P2	SLE
IGLC2+ B	30	P2	SLE
IGLC2+ B	54	P2	SLE
IGLC2+ B	42	P5	SLE
IGLC2+ B	42	P4	SLE
IGLC2+ B	54	HC5	HC
IGLC2+ B	63	P5	SLE
IGLC2+ B	54	P8	LN
IGLC2+ B	45	P12	LN
IGLC2+ B	33	HC2	HC
IGLC2+ B	72	P3	SLE
IGLC2+ B	66	P2	SLE
IGLC2+ B	45	P6	SLE
IGLC2+ B	45	P11	LN
IGLC2+ B	36	P5	SLE
IGLC2+ B	45	P4	SLE
IGLC2+ B	51	P2	SLE
IGLC2+ B	51	HC4	HC
IGLC2+ B	45	P12	LN
IGLC2+ B	69	P2	SLE
IGLC2+ B	48	P6	SLE
IGLC2+ B	54	P11	LN
IGLC2+ B	45	P11	LN
IGLC2+ B	42	P3	SLE
IGLC2+ B	45	P12	LN
IGLC2+ B	48	P2	SLE
IGLC2+ B	42	P8	LN
IGLC2+ B	45	P2	SLE
IGLC2+ B	48	HC4	HC
IGLC2+ B	39	P2	SLE
IGLC2+ B	33	P7	LN
IGLC2+ B	39	P12	LN
IGLC2+ B	69	HC1	HC
IGLC2+ B	54	HC5	HC
IGLC2+ B	30	P2	SLE
IGLC2+ B	72	P3	SLE
IGLC2+ B	48	HC5	HC
IGLC2+ B	45	P5	SLE
IGLC2+ B	60	P2	SLE
IGLC2+ B	54	P5	SLE
IGLC2+ B	39	HC1	HC
IGLC2+ B	48	P3	SLE
IGLC2+ B	60	HC4	HC
IGLC2+ B	54	HC3	HC
IGLC2+ B	57	HC3	HC
IGLC2+ B	63	P8	LN
IGLC2+ B	60	P3	SLE
IGLC2+ B	54	P3	SLE
IGLC2+ B	48	P2	SLE
IGLC2+ B	78	P2	SLE
IGLC2+ B	21	P7	LN
IGLC2+ B	60	P2	SLE
IGLC2+ B	51	P1	SLE
IGLC2+ B	48	P6	SLE
IGLC2+ B	45	P2	SLE
IGLC2+ B	51	P11	LN
IGLC2+ B	51	P10	LN
IGLC2+ B	57	HC1	HC
IGLC2+ B	45	P3	SLE
IGLC2+ B	48	P11	LN
IGLC2+ B	54	P3	SLE
IGLC2+ B	54	HC4	HC
IGLC2+ B	42	HC3	HC
IGLC2+ B	57	P11	LN
IGLC2+ B	36	HC3	HC
IGLC2+ B	54	P2	SLE
IGLC2+ B	48	P4	SLE
IGLC2+ B	75	P8	LN
IGLC2+ B	60	P7	LN
IGLC2+ B	51	P7	LN
IGLC2+ B	63	P4	SLE
IGLC2+ B	48	HC3	HC
IGLC2+ B	48	P6	SLE
IGLC2+ B	48	HC5	HC
IGLC2+ B	66	P8	LN
IGLC2+ B	48	P8	LN
IGLC2+ B	57	P12	LN
IGLC2+ B	48	P2	SLE
IGLC2+ B	54	HC2	HC
IGLC2+ B	33	HC4	HC
IGLC2+ B	42	P6	SLE
IGLC2+ B	51	P5	SLE
IGLC2+ B	36	P12	LN
IGLC2+ B	72	P3	SLE
IGLC2+ B	45	P7	LN
IGLC2+ B	45	P6	SLE
IGLC2+ B	30	P6	SLE
IGLC2+ B	63	HC3	HC
IGLC2+ B	84	HC4	HC
IGLC2+ B	57	HC5	HC
IGLC2+ B	39	P2	SLE
IGLC2+ B	51	HC4	HC
IGLC2+ B	51	P4	SLE
IGLC2+ B	72	HC3	HC
IGLC2+ B	33	HC3	HC
IGLC2+ B	57	P2	SLE
IGLC2+ B	54	HC4	HC
IGLC2+ B	33	P1	SLE
IGLC2+ B	51	P2	SLE
IGLC2+ B	57	P2	SLE
IGLC2+ B	51	P9	LN
IGLC2+ B	54	HC2	HC
IGLC2+ B	48	P7	LN
IGLC2+ B	72	HC2	HC
IGLC2+ B	51	P8	LN
IGLC2+ B	48	P2	SLE
IGLC2+ B	45	HC3	HC
IGLC2+ B	42	P3	SLE
IGLC2+ B	60	HC6	HC
IGLC2+ B	54	P6	SLE
IGLC2+ B	45	P3	SLE
IGLC2+ B	51	P11	LN
IGLC2+ B	33	P8	LN
IGLC2+ B	54	P3	SLE
IGLC2+ B	60	P9	LN
IGLC2+ B	69	P2	SLE
IGLC2+ B	48	P6	SLE
IGLC2+ B	42	P12	LN
IGLC2+ B	54	HC4	HC
IGLC2+ B	51	P3	SLE
IGLC2+ B	48	P2	SLE
IGLC2+ B	42	P7	LN
IGLC2+ B	48	P12	LN
IGLC2+ B	48	P2	SLE
IGLC2+ B	42	HC5	HC
IGLC2+ B	57	P11	LN
IGLC2+ B	66	P12	LN
IGLC2+ B	48	P8	LN
IGLC2+ B	51	P4	SLE
IGLC2+ B	48	P3	SLE
IGLC2+ B	48	P8	LN
IGLC2+ B	51	P5	SLE
IGLC2+ B	42	P5	SLE
IGLC2+ B	48	P5	SLE
IGLC2+ B	66	P2	SLE
IGLC2+ B	45	HC2	HC
IGLC2+ B	69	P2	SLE
IGLC2+ B	60	P6	SLE
IGLC2+ B	39	HC5	HC
IGLC2+ B	54	P6	SLE
IGLC2+ B	54	P6	SLE
IGLC2+ B	48	P8	LN
IGLC2+ B	54	P11	LN
IGLC2+ B	72	P6	SLE
IGLC2+ B	39	P6	SLE
IGLC2+ B	54	P3	SLE
IGLC2+ B	54	P4	SLE
IGLC2+ B	39	P5	SLE
IGLC2+ B	42	P6	SLE
IGLC2+ B	57	HC3	HC
IGLC2+ B	36	P4	SLE
IGLC2+ B	48	P2	SLE
IGLC2+ B	42	P11	LN
IGLC2+ B	72	HC3	HC
IGLC2+ B	57	P2	SLE
IGLC2+ B	63	HC6	HC
IGLC2+ B	57	HC3	HC
IGLC2+ B	66	P6	SLE
IGLC2+ B	57	P2	SLE
IGLC2+ B	57	P9	LN
IGLC2+ B	33	HC3	HC
IGLC2+ B	54	P5	SLE
IGLC2+ B	45	P3	SLE
IGLC2+ B	42	P3	SLE
IGLC2+ B	63	P11	LN
IGLC2+ B	60	P4	SLE
IGLC2+ B	51	P11	LN
IGLC2+ B	45	P3	SLE
IGLC2+ B	42	P6	SLE
IGLC2+ B	75	P12	LN
IGLC2+ B	39	P4	SLE
IGLC2+ B	63	P3	SLE
IGLC2+ B	39	P2	SLE
IGLC2+ B	57	P8	LN
IGLC2+ B	45	P8	LN
IGLC2+ B	63	HC4	HC
IGLC2+ B	69	P2	SLE
IGLC2+ B	51	P2	SLE
IGLC2+ B	57	P7	LN
IGLC2+ B	54	HC3	HC
IGLC2+ B	51	P2	SLE
IGLC2+ B	45	P6	SLE
IGLC2+ B	57	P6	SLE
IGLC2+ B	48	HC1	HC
IGLC2+ B	45	P3	SLE
IGLC2+ B	42	P5	SLE
IGLC2+ B	33	P9	LN
IGLC2+ B	45	P6	SLE
IGLC2+ B	54	P8	LN
IGLC2+ B	54	P8	LN
IGLC2+ B	57	P6	SLE
IGLC2+ B	51	P5	SLE
IGLC2+ B	51	P2	SLE
IGLC2+ B	42	HC4	HC
IGLC2+ B	27	P7	LN
IGLC2+ B	48	P2	SLE
IGLC2+ B	54	P12	LN
IGLC2+ B	51	P5	SLE
IGLC2+ B	78	P6	SLE
IGLC2+ B	45	P11	LN
IGLC2+ B	66	P8	LN
IGLC2+ B	36	P11	LN
IGLC2+ B	39	HC1	HC
IGLC2+ B	72	P5	SLE
IGLC2+ B	48	P6	SLE
IGLC2+ B	54	HC3	HC
IGLC2+ B	33	HC3	HC
IGLC2+ B	48	P2	SLE
IGLC2+ B	51	P6	SLE
IGLC2+ B	48	P7	LN
IGLC2+ B	51	P3	SLE
IGLC2+ B	48	P4	SLE
IGLC2+ B	57	P12	LN
IGLC2+ B	57	P9	LN
IGLC2+ B	51	P3	SLE
IGLC2+ B	60	P6	SLE
IGLC2+ B	48	P6	SLE
IGLC2+ B	30	P3	SLE
IGLC2+ B	45	P11	LN
IGLC2+ B	42	P6	SLE
IGLC2+ B	36	HC5	HC
IGLC2+ B	66	P6	SLE
IGLC2+ B	60	P7	LN
IGLC2+ B	75	P5	SLE
IGLC2+ B	60	P5	SLE
IGLC2+ B	45	P6	SLE
IGLC2+ B	63	P2	SLE
IGLC2+ B	45	P7	LN
IGLC2+ B	45	HC4	HC
IGLC2+ B	54	P6	SLE
IGLC2+ B	48	P5	SLE
IGLC2+ B	54	P5	SLE
IGLC2+ B	48	HC2	HC
IGLC2+ B	48	P9	LN
IGLC2+ B	33	P6	SLE
IGLC2+ B	60	HC4	HC
[truncated: 3,008 more rows]

## Sheet: Supplementary Data 4
Gene sets used for single-cell module scoring
ISG	T cells					Monocyte					MHC		Age-associated B cells		Class switch recombination			Antigen presentation
	Exhausted	Cytotoxicity	Naive	Migration (GOBP_T_CELL_MIGRATION)	Apoptotic (GOBP_T_CELL_APOPTOTIC_PROCESS)	Activation (GOBP_MONOCYTE_ACTIVATION)	Differentation (GOBP_MONOCYTE_DIFFERENTIATION)	Phagocytosis	M1	M2	MHCI	MHCII	ABC_up	ABC_Down	GOBP_POSITIVE_REGULATION_OF_ISOTYPE_SWITCHING_TO_IGA_ISOTYPES	GOBP_POSITIVE_REGULATION_OF_ISOTYPE_SWITCHING_TO_IGG_ISOTYPES	GOBP_IMMUNOGLOBULIN_PRODUCTION	MHC class I (GO:0002474)	MHC II class (R-HSA-2132295)	Cross presentation (R-HSA-1236975)
ABCA9	HAVCR2	PRF1	CCR7	ABL1	ADA	ADAM10	ACIN1	P2Y2	LPL	S100A8	HLA-F	HLA-DRA	CD19	CXCR5	MLH1	ATAD5	AICDA	ABCB9	ARL8B	HLA-A
ABLIM3	CXCL13	IFNG	TCF7L2	ABL2	ADAM8	ADAM9	APCS	CX3CR1	MS4A6A	ADAMDEC1	HLA-F-AS1	HLA-DRB5	ITGAX	CCR7	MSH2	CD28	APLF	ACE	B2M	HLA-H
ABTB2	CCL3	GNLY	LEF1	ADAM10	AKT1	AZU1	BMP4	GPR132	IL1RN	NR1H3	HLA-G	HLA-DRB1	TBX21	CR2	NSD2	CD40	ATAD5	B2M	CD74	HLA-G
ACSL1	SIRPG	NKG7	SELL	ADAM17	ARG2	CD33	CD4	LRP1	SLC39A8	SELL	HLA-A	HLA-DQA1	FCGR2B	TRAF5	PMS2	IL2	BATF	CALR	CTSD	HLA-F
ADAMDEC1	IFNG	GZMB		ADAM8	BAK1	CSF1	CD74	CD14	KMO	CTSC	HLA-E	HLA-DQB1	IL2RA	ETS1	TGFB1	IL4	BCL6	CLEC4A	CTSE	HLA-C
ADAR	TIGIT	GZMA		AIF1	BAX	DYSF	CDK6	CD36	FOS	CPM	HLA-C	HLA-DQB1-AS1	IL6R	TNFAIP3	TNFSF13	MLH1	BTK	ERAP1	CTSF	HLA-E
ADM	GZMB	GZMH		AIRE	BCL10	FN1	CSF1	BAI1	FUCA1	VCAN	HLA-B	HLA-DQA2	IL10RA	IRF8		MSH2	C17orf99	ERAP2	CTSL	HLA-B
AGPAT9	PDCD1	KLRK1		APOD	BCL11B	FOXP1	CSF1R	TIMD4	IL6	GPNMB		HLA-DQB2	IL21R	BACH2		PAXIP1	CCR6	FCER1G	CTSS	PDIA3
AHNAK2	PARK7	KLRB1		APP	BCL2	HYAL2	CSF2	STAB1	SERPINB9	LGMN		HLA-DOB	TNFRSF13B	TCF7		PMS2	CD22	FCGR1A	CTSV	CALR
AIM2	TNFRSF9	KLRD1		CCL2	BCL2L11	LILRB4	CTNNBIP1	MERTK	TRAF1	PLAC8		HLA-DMB	FAS			PTPRC	CD28	HFE	DNM2	TAPBP
AKT3	ACP5	CTSW		CCL20	BCL3	MT1G	DCSTAMP	AXL	SLAMF7	C1QB		HLA-DMA	SLAMF7			TBX21	CD40	HLA-A	FCER1G	TAP1
ALDH1A1	CTLA4	CST7		CCL21	BMP4	NPY	FASN	CD209	TNIP3	RGS2		HLA-DOA	FCRL3				CD40LG	HLA-B	FCGR2B	TAP2
ALYREF	RBPJ			CCL26	CCL5	SPACA3	FES	CD163	NR4A3	SLC1A3		HLA-DPA1	FCRL5				CD86	HLA-C	HLA-DMA	B2M
AMPH	MIR155			CCL3	CD27		FOXP1	NR1H3	TPST1	MS4A4A		HLA-DPB1	TLR7				CGAS	HLA-E	HLA-DMB	PSMD3
ANGPTL1	CXCR6			CCL5	CD274		GPR68	MSR1	ICAM1	RNASE2			TBK1				CLCF1	HLA-F	HLA-DOA	PSMA6
ANKFY1	CD27			CCR2	CHEK2		HLA-DRB1	CD169	MSC	CYP51A1			ZEB2				CR1	HLA-G	HLA-DOB	PSMD2
ANKRD22	FKBP1A			CCR6	CLC		HOXA7	GULP1	SERPINE1	SLCO4C1			IRF4				CTNNBL1	HLA-H	HLA-DPA1	PSMA5
ANXA2R	BST2			CD200	DFFA		IFI16	ELMO1	ATP13A3	VNN2							CYREN	IDE	HLA-DPB1	PSMD13
APOBEC3A	TPI1			CD200R1	DNAJA3		IL31RA	ITGAV	GCLM	TNFSF10							DNAJB9	IFI30	HLA-DQA1	PSMA4
APOBEC3G	MIR155HG			CD99	DOCK8		IL34	ITGB5	PDSS1	THBS1							EPHB2	IKBKB	HLA-DQA2	PSMD12
APOL1	PTTG1			CD99L2	EBF4		INPP5D	DOCK1	SPHK1	PDE4B							ERCC1	LNPEP	HLA-DQB1	PSMA3
APOL2	CD63			CORO1A	EFNA1		IRF7	RAC	PHLDA1	MAOA							EXO1	MFSD6	HLA-DQB2	PSMD11
APOL3	SAMSN1			CRK	FADD		JUN	RHOG	ADORA2A	SLC38A6							EXOSC3	MICA	HLA-DRA	PSMA2
APOL6	RGS1			CRKL	FAS		MED1	LAMP1	DNAJB4	SIK1							EXOSC6	MICB	HLA-DRB1	SEM1
AQP9	CD27-AS1			CXCL10	FASLG		MIR125B1	LAMP2	P2RY13	TFPI							FCGR2B	MR1	HLA-DRB3	PSMD10
ARG2	ITGAE			CXCL11	GIMAP8		MT1G	RAB7	HIVEP1	SLC47A1							FCRL3	PDIA3	HLA-DRB4	PSMA1
ARHGEF3	MIR4632			CXCL12	GLI3		MYC	RAB5	CD1D	ICAM3							FOXP3	RAET1E	HLA-DRB5	PSMD1
ARNTL	HLA-DRA			CXCL13	GPAM		MYH9	SIGLEC1	CCL2	CTSK							GAPT	RAET1G	IFI30	PSMD14
ATF3	IGFLR1			CXCL16	HIF1A		PDE1B	ITGAM	HIVEP2	NUPR1							GPI	RAET1L	LGMN	PSMC6
ATP10D	KRT86			DEFA1	IDO1		PIR	ITGAX	TNFAIP6	CHST2							HLA-E	SAR1B	MARCHF1	PSMC5
B2M	ENTPD1			DEFA1B	IL2RA		PPARG	ITGA5	UAP1	PLTP							HMCES	TAP1	MARCHF8	PSMC4
B4GALT5	DUSP4			DOCK8	IL7R		SP3	CLEC7A	MAFF	NR4A2							HPX	TAP2	PIKFYVE	PSMC3
BAG1	SIT1			ECM1	JAK3		THOC5	SCARF1	SAV1	CCL23							HSPD1	TAPBP	PYCARD	PSMC2
BATF2	TOX			F11R	KDELR1		VEGFA	C1QA	ATP2B1	NPC1							IGKV1-12	TAPBPL	THBS1	PSMC1
BCL2L14	PHLDA1			FADD	KIFAP3		ZBTB46	C1QB	ITGAV	PF4							IGKV1-13	ULBP1	TRAF6	PSMB9
BCL3	CCND2			FUT7	LGALS16		ZFP36L1	C1QC	EHD1	CD69							IGKV1-16	ULBP2	TREM2	PSMB8
BLVRA	GPR25			GPR15	LGALS3			CALR	NAB1	IFI44L							IGKV1-17	ULBP3	UNC93B1	PSMB11
BLZF1	LAYN			GPR15LG	LGALS9			C1QR	CXCL1	DUSP6							IGKV1-27			PSME4
BST2	PRDX5			GPR183	LMBR1L			FCGR1A	KCNJ2	OSBPL1A							IGKV1-37			PSMB7
BTN3A3	SARDH			IL27RA	P2RX7			FCGR2A	RCBTB2	S100A12							IGKV1-39			PSMB6
BUB1	FASLG			ITGA4	PDCD1			FCGR2B	EIF4E	CD93							IGKV1-5			PSMA8
C10orf10	MIR3917			ITGAL	PIP			FCGR3A	RAPGEF2	MXD1							IGKV1-6			PSMF1
C15orf48	ANXA5			ITGB3	PRELID1			FCGR3B	DPYD	MARCKSL1							IGKV1-8			PSME3
C19orf66	CTSD			ITGB7	PRKCQ				ZBTB10	EGR1							IGKV1-9			PSMB5
C1S	PDIA6			LRCH1	PRKD2				SLC35A1	TREM2							IGKV1D-12			PSME2
C4orf32	RANBP1			MSN	PTCRA				OLR1	CRISPLD2							IGKV1D-13			PSMB4
C4orf33	FKBP1A-SDCBP2			MYO1G	RAG1				NFKB1	FOSB							IGKV1D-17			PSME1
C9orf91	COTL1			OXSR1	RIPK1				PPP1R15A	DENND4C							IGKV1D-33			PSMD9
CASP1	TNFRSF1B			PIK3CD	RIPK3				GIMAP6	EREG							IGKV1D-37			PSMB3
CASP7	IDH2			PIK3CG	RPS6				JAG1	CD59							IGKV1D-39			PSMD8
CCDC92	CD38			PLEC	SLC46A2				CEBPD	FAH							IGKV1D-42			PSMB2
CCL19	CD82			PYCARD	ST3GAL1				PHLDA2	NLRP3							IGKV1D-43			PSMD7
CCL2	LAG3			RHOA	TP53				STK38L	PMP22							IGKV1D-8			PSMD6
CCL4	MIR497HG			RIPK3	TSC22D3				FGL2	A2M							IGKV2-24			PSMB10
CCL5	APOBEC3C			RIPOR2	WNT5A					HPSE							IGKV2-28			PSMD5
CCL8	ITM2A			S100A7	ZC3H8					FYN							IGKV2-29			PSMB1
CCNA1	COX5A			S1PR1													IGKV2-30			PSMD4
CCND3	IFI35			SELENOK													IGKV2-40			PSMA7
CCR1	NDFIP2			SLC12A2													IGKV2D-24			MRC1
CD163	TNFRSF18			SPN													IGKV2D-26			MRC2
CD274	KRT81			SPNS2													IGKV2D-28			FCGR1A
CD38	DNPH1			STK39													IGKV2D-29			FCGR1BP
CD69	RGS2			TMEM102													IGKV2D-30			CD207
CD74	HMGN1			TNFRSF14													IGKV3-15			CTSV
CD80	DYNLL1			TNFSF14													IGKV3-20			CTSL
CD9	SNRPB			WNK1													IGKV3-7			CTSS
CDK17	STRA13			WNT5A													IGKV3D-11			LNPEP
CDK18	SYNGR2			XCL1													IGKV3D-15			IKBKG
CDKN1A	RAB27A			XCL2													IGKV3D-20			CHUK
CEACAM1	PSMC3			XG													IGKV3D-7			IKBKB
CEBPD	GALM			ZAP70													IGKV4-1			SNAP23
CES1	FABP5																IGKV5-2			MYD88
CFB	UBE2L6																IGKV6-21			TIRAP
CHMP5	MYO7A																IGKV6D-21			CD14
CLEC2B	PRDX3																IGKV6D-41			CD36
CLEC4D	DDIT4																IGLV1-36			TLR2
CLEC4E	STMN1																IGLV1-40			TLR6
CMAHP	CDK2AP2																IGLV1-44			LY96
CMTR1	VCAM1																IGLV1-47			TLR4
CNP	SNAP47																IGLV1-50			FGA
COMMD3	PSMB3																IGLV1-51			FGG
CPT1A	ISG15																IGLV10-54			FGB
CREB3L3	HLA-DRB5																IGLV11-55			S100A9
CRP	CKS2																IGLV2-11			S100A8
CRY1	TNIP3																IGLV2-14			HMGB1
CSRNP1	CD7																IGLV2-18			S100A1
CTCFL	PSMD4																IGLV2-23			TLR1
CX3CL1	ATP6V1C2																IGLV2-33			BTK
CXCL10	PSMD8																IGLV2-8			SEC61B
CXCL11	HLA-DRB6																IGLV3-1			SEC61G
CXCL9																	IGLV3-10			SEC61A2
CYP1B1																	IGLV3-12			SEC61A1
CYTH1																	IGLV3-16			VAMP8
DCP1A																	IGLV3-19			VAMP3
DDIT4																	IGLV3-21			SEC22B
DDX3X																	IGLV3-22			STX4
DDX58																	IGLV3-25			UBC
DDX60																	IGLV3-27			UBB
DEFB1																	IGLV3-32			UBA52
DHX58																	IGLV3-9			RPS27A
DTX3L																	IGLV4-3			NCF1
DUSP5																	IGLV4-60			NCF4
DYNLT1																	IGLV4-69			NCF2
EHD4																	IGLV5-37			CYBA
EIF2AK2																	IGLV5-45			CYBB
EIF3L																	IGLV5-48			ITGAV
ELF1																	IGLV5-52			ITGB5
ENPP1																	IGLV6-57
EPAS1																	IGLV7-43
EPSTI1																	IGLV7-46
ERLIN1																	IGLV8-61
ETV6																	IGLV9-49
ETV7																	IL10
EXT1																	IL13
FAM134B																	IL13RA2
FAM46A																	IL2
FAM46C																	IL21
FBXO6																	IL27RA
FCGR1A																	IL33
FFAR2																	IL4
FKBP5																	IL4R
FLT1																	IL5
FNDC3B																	IL6
FNDC4																	KMT5B
FUT4																	KMT5C
FZD5																	LIG4
G6PC																	MAD2L2
GAK																	MCM3AP
GALNT2																	MLH1
GBP1																	MSH2
GBP2																	MSH3
GBP3																	MSH6
GBP4																	MZB1
GBP5																	NBN
GCA																	NDFIP1
GCH1																	NFKBIZ
GEM																	NHEJ1
GJA4																	NSD2
GK																	PARP3
GLIPR2																	PAXIP1
GLRX																	PHB1
GMPR																	PHB2
GPATCH11																	PKN1
GPX2																	PMS2
GTPBP1																	POLB
GTPBP2																	POLL
GZMB																	POLQ
HEG1																	PRKDC
HELZ2																	PTPRC
HERC6																	RBP4
HES4																	RIF1
HESX1																	RNF168
HK2																	RNF8
HLA-C																	SAMHD1
HLA-E																	SANBR
HLA-F																	SASH3
HLA-G																	SHLD1
HPSE																	SHLD2
HSH2D																	SHLD3
IDO1																	SLC15A4
IFI16																	STAT6
IFI27																	STX4
IFI30																	SUPT6H
IFI35																	SWAP70
IFI44																	TBX21
IFI44L																	TCF3
IFI6																	TFRC
IFIH1																	TGFB1
IFIT1																	THOC1
IFIT2																	TLR9
IFIT3																	TMBIM6
IFIT5																	TNF
IFITM1																	TNFRSF4
IFITM2																	TNFSF13
IFITM3																	TNFSF4
IFNGR1																	TP53BP1
IFNLR1																	TRAF2
IGFBP2																	TRAF3IP2
IL15																	TRAF6
IL15RA																	TRAV14DV4
IL17RB																	TRAV19
IL1RN																	TRAV2
IL6ST																	TRAV38-1
IMPA2																	TRAV38-2DV8
IRAK4																	TRDV1
IRF1																	TRDV3
IRF2																	TREX1
IRF7																	UNG
IRF9																	VAMP3
ISG15																	VPREB1
ISG20																	VPREB3
JADE2																	XBP1
JAK2																	XCL1
JUNB																	XRCC4
KIAA0040																	YY1
LAMP3																	ZPBP2
LAP3
LGALS3
LGALS9
LGMN
LIPA
LMO2
LRG1
LY6E
MAB21L2
MAFB
MAFF
MAP3K14
MAP3K5
MARCKS
MASTL
MAX
MB21D1
MCL1
MCOLN2
MCUB
MICB
MOV10
MS4A4A
MSR1
MT1F
MT1G
MT1H
MT1M
MT1X
MTHFD2L
MVB12B
MX1
MX2
MYD88
MYOF
N4BP1
NAMPT
NAPA
NCF1
NCOA3
NDC80
NFIL3
NMI
NOD2
NOS2
NPAS2
NRN1
NT5C3A
NUP50
OAS1
OAS2
OAS3
OASL
ODC1
OGFR
OPTN
P2RY6
PABPC4
PADI2
PARP12
PDGFRL
PDK1
PFKFB3
PHF11
PI4K2B
PIM3
PLEKHA4
PLIN2
PLSCR1
PMAIP1
PML
PMM2
PNPT1
PNRC1
PPM1K
PRAME
PRKD2
PSMB10
PSMB8
PSMB9
PTMA
PUS1
PXK
RARRES3
RAB27A
RASGEF1A
RASSF4
RBCK1
RBM25
RGS1
RIPK2
RNASE4
RNF114
RNF19B
RNF213
RNF24
RPL22
RSAD2
RTCB
RTP4
S100A8
SAA1
SAMD4A
SAMHD1
SAT1
SCARB2
SCO2
SECTM1
SERPINB9
SERPINE1
SERPING1
SIRPA
SLC15A3
SLC16A1
SLC1A1
SLC25A28
SLC25A30
SLFN12
SLFN5
SMAD3
SNN
SOCS1
SOCS2
SP110
SPATS2L
SPSB1
SPTLC2
SSBP3
ST3GAL4
STAP1
STARD5
STAT1
STAT2
STEAP4
SUN2
TAGAP
TAP1
TAP2
TBX3
TCF7L2
TDRD7
TFEC
THBD
TIMP1
TLK2
TLR3
TLR7
TMEM140
TMEM255A
TMEM51
TNFAIP3
TNFAIP6
TNFRSF10A
TNFSF10
TNFSF13B
TRAFD1
TREX1
TRIM14
TRIM21
TRIM25
TRIM34
TRIM38
TRIM5
TRIM56
TXNIP
TYMP
UBA7
UBE2L6
ULK4
UNC93B1
UPP2
USP18
VAMP5
VEGFC
VMP1
WARS
WHAMM
XAF1
YBX3
ZBP1
ZBTB21
ZC3HAV1
ZNF107
ZNF385B

## Sheet: Supplementary Data 5
Figure 3A. CD8⁺/CD4⁺ T-cell ratios in the discovery cohort, compared across SLE, LN and HC groups.
Sample	Group	CD8+/CD4+ T ratio
HC1	HC	0.740609
HC2	HC	0.978085
HC3	HC	0.589509
HC4	HC	0.621022
HC5	HC	0.982399
HC6	HC	0.730896
P1	SLE	1.02204
P2	SLE	0.658622
P3	SLE	0.693364
P4	SLE	0.585341
P5	SLE	1.33595
P6	SLE	1.15482
P7	LN	1.03085
P8	LN	1.47548
P9	LN	1.4259
P10	LN	1.48847
P11	LN	1.99293
P12	LN	0.723995

## Sheet: Supplementary Data 6
Clinical characteristics of the flow cytometry (FCM) validation cohort and the FCM results
sample ID	Age	Gender	Group	subgroup	SLEDAI	rSLEDAI	Medications at sampling						24h-UTP(g)	κ/λ in naiveB	CD8/CD4 ratio	CD74+CXCR4+(%) in B cells	CD74+CXCR4+(%) in CD14+Mono	CD74+CXCR4+(%) in CD14+CD16+ Mono	CD74+CXCR4+(%) in CD16+ Mono
							GC Equivalent Dose (tablets/day)	Mycophenolate mofetil	Tacrolimus	Cyclophosphamide	Leflunomide	Plaquenil
FCM-lupus-01	30	Female	LN	active LN	12	8	10	1	1	0	0	0	4.3974		0.949818
FCM-lupus-02	44	Female	LN	active LN	8	8	6	1	0	0	0	1	1.45883		0.600218
FCM-lupus-03	43	Female	LN	non-active LN	4	0	2	0	1	0	0	0	0.04715		1.89716
FCM-lupus-04	45	Female	SLE	SLE	2	0	0.25	0	0	0	0	1	0.0468		0.514332
FCM-lupus-05	25	Female	SLE	SLE	4	0	10	1	0	0	0	1	0.0784		0.8864
FCM-lupus-06	27	Female	SLE	SLE	12	0	1	1	0	0	0	1	0.0736		0.437607
FCM-lupus-07	42	Female	SLE	SLE	5	0	8	1	0	0	0	1	0.216		0.415888
FCM-lupus-08	29	Female	LN	active LN	14	12	10	0	0	0	0	1	3.08226	1.96587	0.88141
FCM-lupus-09	21	Female	SLE	SLE	6	0	12	0	1	0	0	1	0.1537	1.38298	0.498099
FCM-lupus-10	35	Male	LN	active LN	12	8	12	1	1	0	0	1	3.6768	1.5913	1.18739	59.5	62.6	76.7	26
FCM-lupus-11	21	Female	LN	non-active LN	0	0	0	0	0	0	0	0	ND	1.76562	2.78308	70.7	74.6	85.2	41.1
FCM-lupus-12	18	Male	LN	active LN	8	8	1.75	0	1	1	0	1	0.9075	1.50311	3.34938	52.7	55.6	72.6	15.3
FCM-lupus-13	33	Female	SLE	SLE	0	0	1.25	0	0	0	0	1	ND	1.34468	1.08428	65.4	68.8	98.8	17.6
FCM-lupus-14	40	Female	SLE	SLE	0	0	1	0	0	0	1	1	0.0836	2.1931	0.725646	52	69.5	77.8	22.6
FCM-lupus-15	42	Female	LN	active LN	10	8	7	0	0	1	0	0	2.1882	2.51587	2.2019	52.7	66.2	80	23.5
FCM-lupus-16	26	Female	LN	active LN	8	8	4	1	0	0	0	1	1.2138	1.30964	1.10484	53.5	58	82.5	17.2
FCM-lupus-17	31	Female	SLE	SLE	0	0	7	1	0	0	0	1	0.0846	2.52903	1.00572	44	56.9	52.4	16.7
FCM-lupus-18	41	Female	LN	active LN	15	4	20	0	0	0	0	1	0.7722	2.92941	2.21392	48.1	42.7	77.6	11.9
FCM-lupus-19	18	Female	LN	active LN	19	4	8	1	0	0	0	1	0.425	1.47929	0.738147	50.6	43.3	47.1	14.4
FCM-lupus-20	15	Female	LN	non-active LN	2	0	3	0	0	0	0	1	0.04725	2.51711	1.29532	56.8	51.8	65.3	25.1
FCM-lupus-21	34	Female	LN	non-active LN	8	0	12	0	0	0	0	0	0.156	3.35577	1.15818	58.5	66.7	75.6	25.9
FCM-lupus-22	21	Female	SLE	SLE	0	0	1.5	1	0	0	0	1	0.0568	1.72581	0.869598	53.7	68.2	87.5	37.2
FCM-lupus-23	34	Female	LN	non-active LN	1	0	1	0	0	0	0	1	0.0486	2.23853	1.3612	61.4	62.9	73.7	26.9
FCM-lupus-24	50	Female	LN	non-active LN	0	0	1	0	0	0	0	0	0.0708	0.945312	1.50699	63	53.7	81.4	14.9
FCM-lupus-25	17	Female	LN	active LN	4	4	1.5	0	0	0	0	1	0.5029	1.81287	1.12719	63.8	74.6	86	14
FCM-lupus-26	38	Female	LN	non-active LN	2	0	0	0	0	0	0	1	0.102	1.36654	1.81282	70.1	80	93.5	36.2
FCM-lupus-27	51	Female	LN	active LN	12	12	10	0	0	0	0	1	5.35051	1.24623	1.79784	58.5	76.7	86	21.9
FCM-lupus-28	41	Female	LN	active LN	14	12	6	0	1	0	0	1	2.9406	1.88215	1.02082	37.8	72.8	86.9	24.2
FCM-lupus-29	46	Female	LN	active LN	14	12	2	0	0	1	0	1	0.5457	1.92701	0.990533	75.9	76.1	89.8	31.3
FCM-lupus-30	54	Female	LN	non-active LN	2	0	3	0	0	1	0	1	ND	1.79355	0.429868	82.2	86.6	96.4	29.1
FCM-lupus-31	44	Female	SLE	SLE	10	0	10	0	0	0	0	0	ND	1.2112	1.16036	60.6	45.8	55.9	13.4
FCM-lupus-32	28	Male	SLE	SLE	4	0	4	0	1	0	0	1	ND	0.498182	1.28823	55.9	72.7	81.8	20.4
FCM-lupus-33	34	Female	SLE	SLE	4	0	1	1	0	0	0	1	0.1045	0.978873	1.08299	62.9	40	56	13.8
FCM-lupus-34	44	Female	SLE	SLE	8	0	10	0	0	0	0	0	ND	0.695652	1.22177	56.7	41.4	67.7	22.2
FCM-lupus-35	40	Female	SLE	SLE	2	0	1	1	0	0	0	0	0.1474	1.1375	0.944	53.8	44.7	63	28.1
FCM-lupus-36	27	Female	SLE	SLE	4	0	6	0	0	0	0	0	ND	0.954315	2.68581	38.1	47.2	67	9.72
FCM-lupus-37	56	Female	LN	active LN	8	8	2	0	1	0	0	1	1.5223	3.14068	1.09328	70.5	87.2	93.6	35.7
FCM-lupus-38	18	Male	LN	active LN	8	8	1.5	0	1	0	0	1	0.5094	2.0701	2.4051	79.8	92	92.3	48.7
FCM-lupus-39	31	Female	SLE	SLE	2	0	1.5	1	0	0	0	1	0.0782	1.9978	0.608908	78.5	83.9	92.8	42.6
FCM-lupus-40	56	Female	SLE	SLE	4	0	2	0	0	0	0	1	ND	1.63107	1.09712	67.7	60.5	87.6	22.4
FCM-lupus-41	35	Male	LN	active LN	6	8	5	0	0	1	0	1	0.1775	1.38095	1.99772	69	81.4	91.3	43.8
FCM-lupus-42	35	Male	LN	active LN	4	4	2	1	1	0	0	1	0.705	3.02469	2.99282	73.7	88.9	89.5	42.9
FCM-lupus-43	29	Female	LN	active LN	11	8	10	1	0	0	0	1	5.084	2.90291	4.34315	64	68.5	96.5	41.4
FCM-lupus-44	40	Female	LN	active LN	17	8	10	0	0	0	0	1	1.0575	3.24157	0.669251	69.6	71.6	89.2	44.1
FCM-lupus-45	18	Female	LN	active LN	12	8	5	1	1	0	0	1	3.9048	2.06987	1.71117	55.3	59.4	72.1	24.7
FCM-lupus-46	33	Female	SLE	SLE	13	0	12.5	0	0	1	0	1	ND	1.12364	0.979835	70.6	79	88.4	26.2
FCM-lupus-47	33	Female	SLE	SLE	0	0	5.5	0	0	0	0	1	ND	2.1506	0.91178	65.9	47.2	59.52	22.4
FCM-lupus-48	23	Female	LN	active LN	8	8	10	1	0	0	0	1	ND	3.07292	2.40825	54.2	70.1	98	41.4
FCM-lupus-49	29	Female	LN	non-active LN	0	0	0.5	0	1	0	0	1	ND	2.05442	0.548482	72.5	82.4	89.8	30.7
FCM-lupus-50	22	Female	LN	non-active LN	0	0	1	1	0	0	0	1	0.07	1.48905	0.649031	68.1	82	90.8	47
FCM-lupus-51	33	Female	LN	non-active LN	4	0	1	0	0	1	0	0	ND	2.83478	0.614851	74.1	84.2	93.2	18.4
FCM-lupus-52	28	Female	LN	active LN	4	4	3	1	0	0	0	1	0.291	2.50769	1.05895	67.5	61.6	64.1	21.1
FCM-lupus-53	18	Female	LN	active LN	8	4	2	0	0	0	0	0	3.62	1.66568	1.32927	81.3	72.4	81.8	40.5
FCM-lupus-54	32	Female	LN	active LN	10	8	5	1	0	0	0	1	0.8	0.797189	4.46552	59.7	54.6	65.3	35.2
FCM-lupus-55	36	Female	LN	active LN	6	4	5	0	0	0	0	1	3.5	2.18367	1.04506	80.2	63.9	77.4	53.8
FCM-lupus-56	47	Female	LN	active LN	10	8	1.5	1	0	0	0	0	4.56	0.641791	3.05069	63.8	59.1	72.3	36.3
FCM-lupus-57	55	Female	SLE	SLE	6	0	1.5	0	0	0	0	1	ND	1.7709	0.458522	52.5	59	69.8	21.1
FCM-lupus-58	33	Female	LN	active LN	8	4	4	0	0	0	0	1	1.01	0.911017	1.92903	74.6	59.8	75.9	52.9
FCM-lupus-59	28	Male	LN	non-active LN	2	0	1	1	0	0	0	1	0.09	1.81169	0.807252	61.8	64.8	81.9	44.7
FCM-lupus-60	32	Female	LN	active LN	10	8	5	1	0	0	0	1	0.68	2.15679	4.18831	63.2	60	85.9	49.2
FCM-lupus-61	37	Female	LN	non-active LN	4	0	1.5	1	0	0	0	1	0.14	3.56219	0.683012	80.7	63.4	73.3	47.5
FCM-lupus-62	42	Male	LN	active LN	10	4	5	0	0	0	0	1	2.08	0.812121	1.39737	85.6	89.7	97.6	59.6
FCM-lupus-63	34	Female	SLE	SLE	4	0	1	1	0	0	1	1	0.1	1.04966	1.13583	70.6	68.1	74.5	30
FCM-lupus-64	42	Female	LN	active LN	8	4	5	0	0	0	0	1	2.12	3.33659	1.63231	64.5	83.9	74.3	41
FCM-lupus-65	56	Female	SLE	SLE	6	0	3	0	0	0	0	1	ND	1.16746	0.928717	43.7	49.1	56.1	30.6
FCM-lupus-66	29	Female	LN	non-active LN	4	0	3	0	0	0	0	0	ND	7.57143	0.798535	60.8	76.4	98.5	48.4
FCM-lupus-67	34	Male	LN	active LN	6	4	2	0	0	0	0	0	0.146	3.69681	1.70468	73.7	65.7	91.6	35.2
FCM-lupus-68	29	Female	LN	active LN	10	8	10	1	0	0	0	1	3.78	1.57681	2.84524	64.2	57.3	70.6	23.5
FCM-lupus-69	51	Female	LN	non-active LN	2	0	4	0	0	0	0	1	0.1	1.55202	0.775665	66.5	66.1	95.5	40
FCM-lupus-70	38	Female	LN	active LN	10	4	4	1	0	0	0	1	3.04	2.57812	1.53619	77.4	69.5	78	46.3
FCM-lupus-71	42	Female	LN	active LN	6	4	6	0	0	0	0	1	0.982	0.634578	1.81098	52.4	57.9	64.7	23.5
FCM-lupus-72	18	Female	LN	active LN	12	8	4	1	1	0	0	1	3.9	0.617647	2.32155	39.7	55.4	72.5	24.7
FCM-lupus-73	44	Female	LN	non-active LN	2	0	6	1	0	0	0	1	ND	1.27034	0.733706	47.1	57.9	75	25.1
FCM-lupus-74	51	Female	SLE	SLE	4	0	6	0	0	0	0	1	ND	0.573832	1.61047	50.4	54	64	25.8
FCM-lupus-75	44	Male	SLE	SLE	2	0	8	1	0	0	0	1	ND	0.720238	1.05048	46.8	48.4	65.6	28.7
FCM-lupus-76	34	Female	SLE	SLE	2	0	4	0	0	0	0	1	ND	0.756238	1.35734	87.2	78	79.4	58.2
FCM-lupus-77	43	Female	LN	active LN	8	8	8	0	0	0	0	1	2.11	0.756863	1.88746	62.6	75.6	82.9	46.9
FCM-lupus-78	56	Female	SLE	SLE	2	0	5	0	0	0	0	0	0.08	0.455621	0.532554	44.9	52.8	74.9	32.1
FCM-lupus-79	45	Male	SLE	SLE	4	0	4	1	0	0	0	1	ND	0.703633	1.79808	53.7	70	83	37.8
FCM-lupus-80	21	Female	SLE	SLE	2	0	6	0	0	0	0	0	ND	0.516239	0.679279	63.8	62.2	71.2	29.8
FCM-lupus-81	44	Female	SLE	SLE	2	0	4	0	0	0	0	1	ND	0.531142	0.795918	54.4	62.7	75.1	29.1
FCM-lupus-82	18	Female	SLE	SLE	2	0	8	1	0	0	0	1	ND	0.669941	0.450533	52.4	50	66.1	21.7
FCM-lupus-83	36	Female	SLE	SLE	4	0	8	1	0	0	0	1	0.06	0.626667	0.979775	39.3	51.9	66.5	19.6
FCM-lupus-84	37	Female	SLE	SLE	6	0	8	0	0	0	0	1	ND	0.607211	1.43455	66.9	67.7	79.9	43.5
FCM-lupus-85	43	Female	SLE	SLE	2	0	5	1	0	0	0	0	ND	0.494774	0.808429	62.4	66.4	76.8	30
FCM-lupus-86	34	Male	LN	active LN	8	8	8	1	0	0	0	1	2.53	0.758	2.6556	74.5	74.5	77.3	34.3
FCM-lupus-87	55	Male	SLE	SLE	2	0	7	0	0	0	0	1	ND	0.595785	0.433544	49	52	62.7	16.7
FCM-HC-01	28	Female	HC	HC										1.64957	0.284783
FCM-HC-02	40	Female	HC	HC										1.59726	0.311067
FCM-HC-03	55	Female	HC	HC										1.21396	0.479532
FCM-HC-04	50	Female	HC	HC										1.38728	0.634653
FCM-HC-05	20	Female	HC	HC										2.51538	0.974963
FCM-HC-06	38	Female	HC	HC										1.68468	1.35294
FCM-HC-07	36	Female	HC	HC										2.13333	0.817427
FCM-HC-08	40	Female	HC	HC										1.39409	2.43998	45.5	61.1	66.4	21.2
FCM-HC-09	36	Female	HC	HC										0.604895	1.37859	31.9	47.8	52.2	18.8
FCM-HC-10	48	Female	HC	HC										0.663158	1.86969	28.9	62.7	66.3	7.76
FCM-HC-11	45	Female	HC	HC										1.53182	0.439549	28.3	33.8	47	9.73
FCM-HC-12	20	Female	HC	HC										1.14976	0.750212	31.7	61.1	75.8	26.3
FCM-HC-13	36	Female	HC	HC										1.10244	1.44105	55.6	46.5	58.2	28.2
FCM-HC-14	33	Female	HC	HC										1.61364	1.60358	40.6	32.6	29.6	19
FCM-HC-15	25	Female	HC	HC										1.5625	1.5857	19.5	37	34.4	9.27
FCM-HC-16	34	Female	HC	HC										0.72067	1.21801	38.9	36.1	38.9	19.7
FCM-HC-17	26	Female	HC	HC										1.47074	0.448388	50.1	77.6	68.8	21.1
FCM-HC-18	32	Female	HC	HC										1.42763	1.34463	53.6	73.5	72.4	27
FCM-HC-19	27	Female	HC	HC										1.45185	0.908974	47.5	63.2	60	22.6
FCM-HC-20	25	Female	HC	HC										1.32051	1.538	49.3	61	65.4	34.5
FCM-HC-21	27	Female	HC	HC										1.5974	1.118	57.1	73.6	79.5	37.9
FCM-HC-22	32	Female	HC	HC										1.52071	0.998848	56.7	75.4	72.9	42.5
FCM-HC-23	30	Female	HC	HC										2.083	1.2373	46.1	63.7	79.5	29.2
FCM-HC-24	22	Female	HC	HC										1.5102	0.455563	59.5	80.4	80.8	41.5
FCM-HC-25	30	Female	HC	HC										1.44019	0.700234	53.1	60.6	78.2	46.4

## Sheet: Supplementary Data 7
Clinical characteristics of the Lymphocyte Subset Analysis (LSA) validation cohort.
sample ID	Age	Gender	Group	SLEDAI	rSLEDAI	Medications at sampling
						GC (tablets/day)	Mycophenolate mofetil	Tacrolimus	Cyclophosphamide	Leflunomide	Plaquenil	CD4+(%)	CD8+(%)	Absolute CD4+T Cell Count(/ul)	Absolute CD8+T Cell Count(/ul)	Absolute Lymphocyte Count(/ul)
lupus-01	39	Female	SLE	3	0	9	1	0	0	0	1	38.84	35.07	269.74	243.53	694.43
lupus-02	28	Female	LN	17	12	10	0	0	1	0	1	31.02	43.15	357.39	497.1	1152
lupus-03	25	Female	SLE	8	0	3	0	0	0	0	0	32.58	42.12	394.19	509.57	1290.81
lupus-04	29	Female	LN	10	8	8	0	0	1	0	1	23.16	50.02	219.56	474.25	948.11
lupus-05	44	Female	SLE	3	0	10	0	0	1	0	1	27.39	25.44	241.79	224.52	882.68
lupus-06	25	Female	SLE	18	0	8	0	0	0	0	1	28.29	49.4	444.4	776	1570.93
lupus-07	18	Female	SLE	6	0	10	0	0	0	0	1	32.2	34.31	218.09	232.36	677.32
lupus-08	23	Female	LN	9	4	2	1	0	0	0	1	37.74	39.14	427.75	443.64	1133.53
lupus-09	20	Female	SLE	14	0	10	0	0	0	0	1	9.19	14.42	128.47	201.72	1398.64
lupus-10	42	Female	LN	6	4	2	1	0	0	0	0	41.28	47.27	671.13	768.53	1625.79
lupus-11	31	Female	SLE	2	0	6	0	0	0	0	1	42.84	15.54	418.64	151.87	977.13
lupus-12	26	Female	LN	8	4	10	0	0	0	0	1	34.57	40.56	995.67	1168.02	2880.02
lupus-13	32	Female	LN	11	8	10	0	0	0	1	1	25.27	32.44	240.32	308.58	951.18
lupus-14	32	Female	LN	4	4	3	0	0	1	0	1	27.59	58.77	348.43	742.07	1262.69
lupus-15	37	Female	LN	10	8	8	1	0	0	0	1	22.71	48.2	329.14	698.62	1449.26
lupus-16	39	Female	SLE	10	0	10	0	0	0	0	0	30.05	14.39	270.39	129.46	899.95
lupus-17	40	Female	LN	13	8	10	1	0	0	0	1	27.27	57.54	317	668	1161
lupus-18	40	Female	LN	6	4	7	1	0	0	0	1	22.51	44.08	534	1045	2370
lupus-19	32	Female	SLE	2	0	6	0	0	0	0	1	52.91	14.62	1075.4	297.19	2032.69
lupus-20	18	Male	LN	14	12	10	0	0	0	0	1	22.32	36.65	385.62	633.27	1728.03
lupus-21	55	Female	LN	6	4	6	1	0	0	0	1	38.21	38.36	964	968	2523
lupus-22	53	Female	SLE	1	0	8	0	0	0	0	0	28.75	40.18	565.48	790.24	1966.8
lupus-23	55	Female	LN	6	4	5	1	0	0	0	1	28.92	41.69	848.84	1223.67	2934.93
lupus-24	40	Female	SLE	0	0	1.5	1	0	0	0	0	47.98	34.01	873	619	1820
lupus-25	35	Male	LN	10	8	8	0	0	1	0	1	29.31	41.1	235.06	329.6	801.98
lupus-26	30	Female	LN	12	8	10	1	1	0	0	0	35.17	41.04	338.78	395.31	963.35
lupus-27	45	Female	SLE	2	0	0.25	0	0	0	0	1	42.92	29.38	664.11	454.62	1547.25
lupus-28	44	Female	LN	8	8	6	1	0	0	0	1	38.32	34.73	541.21	490.55	1412.33
lupus-29	25	Female	SLE	4	0	10	1	0	0	0	1	29.15	45.14	519.58	804.58	1782.35
lupus-30	63	Female	SLE	2	0	9	0	0	0	0	1	34.17	53.76	302.26	475.57	884.58
lupus-31	32	Female	LN	10	8	6	0	0	0	0	0	44.53	59	318.11	357.19	714.38
lupus-32	35	Male	LN	6	4	7	0	0	1	0	1	26.61	53.94	398.93	808.64	1499.28
lupus-33	35	Male	LN	12	8	12	1	1	0	0	1	39.13	39.73	283.15	287.49	723.66
lupus-34	18	Male	LN	8	8	1.75	0	1	1	0	1	27.32	58.97	720.46	1555.23	2637.33
lupus-35	42	Female	SLE	5	0	8	1	0	0	0	1	44.91	25.77	454	250.52	1010.99
lupus-36	21	Female	SLE	6	0	12	0	1	0	0	1	44.37	29.5	155.54	103.41	350.53
lupus-37	33	Female	SLE	0	0	1.5	0	0	0	0	1	43.09	37.85	553.14	485.8	1283.63
lupus-38	42	Female	LN	10	8	7	0	0	1	0	0	24.45	50.48	178.44	368.39	729.82
lupus-39	26	Female	LN	8	8	4	1	0	0	0	1	39.71	42.85	924.12	997.13	2326.95
lupus-40	40	Female	SLE	0	0	1	0	0	0	1	1	47.37	33.4	876.37	617.93	1850.19
lupus-41	31	Female	SLE	0	0	7	1	0	0	0	1	23.74	23.46	218.49	215.89	920.32
lupus-42	41	Female	LN	15	4	20	0	0	0	0	1	30.46	47.75	267.26	418.94	877.46
lupus-43	21	Female	SLE	0	0	1.5	1	0	0	0	1	44.9	30.57	287.7	195.86	640.77
lupus-44	19	Female	LN	10	4	7	0	0	0	0	0	22.92	62.18	124.18	336.83	541.72
lupus-45	18	Female	LN	4	4	1.5	0	0	0	0	1	40.14	39.22	901	880.36	2244.75
lupus-46	41	Female	LN	12	8	4	0	1	0	0	1	22.37	29.9	427.04	570.93	1909.28
lupus-47	29	Female	LN	20	12	1	0	0	0	0	1	29.41	47.28	249.93	401.79	849.89
lupus-48	46	Female	LN	8	8	2	0	0	1	0	1	42.47	39.23	622.6	575.15	1466
lupus-49	44	Female	SLE	10	0	10	0	0	0	0	0	24.29	39.79	167.27	274.02	688.63
lupus-50	28	Male	SLE	2	0	4	0	1	0	0	1	42.73	30.07	1121.98	789.48	2625.6
lupus-51	34	Female	SLE	4	0	1	1	0	0	0	1	41.56	38.49	624.65	578.6	1503.16
lupus-52	56	Female	LN	8	8	2	0	1	0	0	1	34.73	40.04	1091.88	1258.65	3143.71
lupus-53	36	Female	LN	4	4	5	0	0	1	0	1	32.87	51.47	997.62	1562.04	3034.66
lupus-54	27	Female	SLE	4	0	6	0	0	0	0	0	25.19	56.33	401.35	897.61	1593.55
lupus-55	40	Female	SLE	0	0	1	1	0	0	0	0	49.94	33.71	568.67	383.91	1138.72
lupus-56	35	Male	LN	6	4	6	0	0	1	0	1	28.34	52.2	394.35	726.41	1391.63
lupus-57	32	Female	LN	10	8	5	1	0	0	0	1	40.63	47.34	181.19	211.09	445.89
lupus-58	56	Female	SLE	2	0	2	0	0	0	0	1	37.2	39.82	226.44	242.39	608.76
lupus-59	35	Male	LN	6	4	5	0	0	1	0	1	28.34	52.2	394.35	726.41	1391.63
lupus-60	35	Male	LN	4	4	2	1	1	0	0	1	32.59	41.06	529.11	666.63	1623.36
lupus-61	29	Female	LN	11	8	10	1	0	0	0	1	6.11	20.19	54.41	179.87	891.03
lupus-62	18	Female	LN	8	4	2	0	0	0	0	0	32.88	59.98	517.17	943.48	1573.1
lupus-63	18	Female	LN	12	8	4	1	1	0	0	1	34.51	54.34	387.8	610.63	1123.67
lupus-64	33	Female	SLE	13	0	125	0	0	1	0	1	34.94	56.22	218.89	352.23	626.51
lupus-65	23	Female	LN	8	8	10	1	0	0	0	1	19.82	44.48	304.26	682.73	1534.77
lupus-66	33	Female	SLE	0	0	5.5	0	0	0	0	1	44.11	36.81	864.55	721.37	1959.9
lupus-67	37	Female	LN	6	4	1.5	1	0	0	0	1	35.1	44.61	295	374.97	840.58
lupus-68	28	Female	LN	4	4	3	1	0	0	0	1	39.43	31.49	336.15	268.51	852.58
lupus-69	30	Female	SLE	6	0	6	0	0	0	0	0	40.31	23.4	727.02	421.96	1803.51
lupus-70	28	Female	SLE	4	0	0.5	1	0	0	1	0	41.56	43.1	581.19	602.78	1398.5
lupus-71	24	Female	LN	14	8	3.5	1	1	0	0	1	19.96	53.25	369	984.54	1849.05
lupus-72	33	Female	LN	8	4	1	0	1	0	0	1	29.71	50.25	919.17	1554.74	3094.3
lupus-73	34	Female	LN	8	0	1.5	0	0	0	1	0	28.58	49.73	563.67	980.88	1972.59
lupus-74	39	Female	LN	16	4	10	0	1	0	0	1	35.89	32.2	409.79	367.65	1141.84
lupus-75	55	Female	LN	7	4	5	0	0	0	0	1	33.43	49.78	708.94	1055.61	2120.58
lupus-76	18	Female	LN	10	8	5	0	0	0	0	1	27.62	58.87	465.51	992.06	1685.24
lupus-77	37	Female	SLE	1	0	0.75	0	0	0	0	1	40.09	33.48	701.66	586.01	1750.27
lupus-78	31	Female	SLE	6	0	1	1	0	0	0	1	45.71	26.89	647.36	380.8	1416.35
lupus-79	27	Female	SLE	2	0	1.5	0	0	0	0	1	45.75	45.95	450.1	452.06	983.79
lupus-80	54	Female	LN	4	4	0.75	0	0	1	0	1	28.95	56.35	520.48	1013.23	1797.97
lupus-81	64	Female	SLE	4	0	2.25	0	0	0	0	1	40.86	35.18	591.99	509.77	1448.85
lupus-82	18	Female	SLE	1	0	12	0	0	0	0	1	27.94	31.2	450	503	1612
lupus-83	35	Female	LN	6	4	2	1	0	0	0	1	30.88	59.46	673.99	1297.5	2182.27
lupus-84	20	Male	SLE	6	0	1	0	0	0	1	1	41.26	27.47	692.6	461.06	1678.54
lupus-85	19	Female	SLE	2	0	10	0	0	0	0	1	30.79	40.86	190.04	252.21	617.24
lupus-86	24	Female	SLE	2	0	4	0	0	0	0	1	41.16	51.59	249	312	605
lupus-87	28	Female	SLE	4	0	10	0	0	0	0	1	35.22	36.73	428.77	447.11	1217.4
lupus-88	38	Female	LN	8	4	1.5	1	0	0	0	0	39.81	55.56	527.33	735.89	1324.51
lupus-89	56	Female	SLE	4	0	6	0	0	0	0	1	30.53	22	304.5	219.4	997.38
lupus-90	53	Female	LN	12	4	1.5	1	0	0	0	0	20.87	75.49	361.33	1306.98	1731.35
lupus-91	18	Female	SLE	6	0	10	0	0	0	0	1	30.89	30.19	455.01	444.71	1472.86
lupus-92	45	Male	SLE	4	0	9	0	0	1	0	1	39.56	41.41	463	483.63	1170.24
lupus-93	29	Female	SLE	6	0	10	0	0	0	0	1	67.84	34.62	860.55	439.18	1268.46
lupus-94	23	Female	SLE	4	0	1.5	1	0	0	0	1	29.51	33.65	365.19	416.42	1237.59
lupus-95	39	Female	SLE	4	0	5	1	0	0	0	1	46.63	31.11	837.08	558.46	1795.06
lupus-96	31	Female	SLE	3	0	1	1	0	0	0	1	34.82	28.29	460.51	374.48	1322.42
lupus-97	35	Female	SLE	1	0	1.5	1	0	0	0	1	42.24	32.73	176.24	136.59	417.28
lupus-98	18	Female	SLE	6	0	10	1	0	0	0	1	36.57	25.85	426.89	301.77	1167.34
lupus-99	34	Female	SLE	4	0	1.5	0	0	0	0	1	43.09	37.85	553.14	485.8	1283.63
lupus-100	18	Female	SLE	5	0	0.5	1	0	0	0	1	46.58	40.45	742.01	644.48	1593.09

## Sheet: Supplementary Data 8
Figure 4D. κ:λ light-chain ratio in naive B cells of the discovery cohort.
Sample	Group	κ/λ in naïve B
HC1	HC	0.883721
HC2	HC	0.826923
HC3	HC	1.25248
HC4	HC	1.11013
HC5	HC	0.978947
HC6	HC	1.17143
P1	SLE	0.818182
P10	LN	1.11864
P11	LN	1.61146
P12	LN	1.60465
P2	SLE	1.21751
P3	SLE	1.38442
P4	SLE	1.07605
P6	SLE	1.17355
P7	LN	1.35714
P8	LN	1.29167
P9	LN	1.5418

## Sheet: Supplementary Data 9
Figure 6A. Immune-cell composition of kidney biopsy scRNA-seq data.
Group	CellType	Proportion (%)
Control	Active B	0
Patient	Active B	2.63987
Control	CD16+ NK	7.84314
Patient	CD16+ NK	17.1395
Control	CD4+ memory T	42.4837
Patient	CD4+ memory T	12.3325
Control	CD4+ naive T	3.26797
Patient	CD4+ naive T	3.4673
Control	CD56+ NK	0
Patient	CD56+ NK	1.14263
Control	CD8+ effector T	1.96078
Patient	CD8+ effector T	20.6462
Control	CD8+ memory T	6.53595
Patient	CD8+ memory T	2.20646
Control	CD8+ naive T	0
Patient	CD8+ naive T	0.0394011
Control	Classical Mono	0.653595
Patient	Classical Mono	0.197006
Control	DC	5.88235
Patient	DC	2.67928
Control	Intermidiate Mono	23.5294
Patient	Intermidiate Mono	7.32861
Control	Memory B	0
Patient	Memory B	11.7021
Control	IGKC+ B	0
Patient	IGKC+ B	1.45784
Control	IGLC2+ B	0
Patient	IGLC2+ B	0.394011
Control	Non-classical Mono	7.84314
Patient	Non-classical Mono	7.36801
Control	Treg	0
Patient	Treg	9.25926
